# Supplementary material for: Analysis of changes in the occurrence of ice phenomena in upland and mountain rivers of Poland
Source: PLoS One. 2024 Jul 26;19(7):e0307842. doi: 10.1371/journal.pone.0307842 (PMC11280165; doi:10.1371/journal.pone.0307842)
Supplement: S1 Data — (ZIP) [file pone.0307842.s003.zip]

Archive with 1 entries (1 files):
- Data.csv
