# Supplementary material for: Analysis of changes in the occurrence of ice phenomena in upland and mountain rivers of Poland
Source: PLoS One. 2024 Jul 26;19(7):e0307842. doi: 10.1371/journal.pone.0307842 (PMC11280165; doi:10.1371/journal.pone.0307842)
Supplement: S1 Data — (ZIP) [file pone.0307842.s003.zip › Data.csv]

id	station	river	rok_h	mies_h	dzien
150160180	K£ODZKO	Nysa K³odzka (12)	1951	2	7
150160180	K£ODZKO	Nysa K³odzka (12)	1951	2	17
150160180	K£ODZKO	Nysa K³odzka (12)	1951	2	18
150160180	K£ODZKO	Nysa K³odzka (12)	1951	2	19
150160180	K£ODZKO	Nysa K³odzka (12)	1951	2	29
150160180	K£ODZKO	Nysa K³odzka (12)	1951	2	30
150160180	K£ODZKO	Nysa K³odzka (12)	1951	2	31
150160180	K£ODZKO	Nysa K³odzka (12)	1951	3	1
150160180	K£ODZKO	Nysa K³odzka (12)	1951	3	2
150160180	K£ODZKO	Nysa K³odzka (12)	1951	3	3
150160180	K£ODZKO	Nysa K³odzka (12)	1951	3	4
150160180	K£ODZKO	Nysa K³odzka (12)	1951	3	5
150160180	K£ODZKO	Nysa K³odzka (12)	1951	3	6
150160180	K£ODZKO	Nysa K³odzka (12)	1951	3	7
150160180	K£ODZKO	Nysa K³odzka (12)	1951	3	22
150160180	K£ODZKO	Nysa K³odzka (12)	1951	3	23
150160180	K£ODZKO	Nysa K³odzka (12)	1951	3	31
150160180	K£ODZKO	Nysa K³odzka (12)	1951	4	1
150160180	K£ODZKO	Nysa K³odzka (12)	1951	4	2
150160180	K£ODZKO	Nysa K³odzka (12)	1951	5	4
150160180	K£ODZKO	Nysa K³odzka (12)	1951	5	5
150160180	K£ODZKO	Nysa K³odzka (12)	1951	5	6
150160180	K£ODZKO	Nysa K³odzka (12)	1951	5	7
150160180	K£ODZKO	Nysa K³odzka (12)	1951	5	8
150160180	K£ODZKO	Nysa K³odzka (12)	1951	5	9
151170100	MICHALICE	Widawa (136)	1951	3	1
151170100	MICHALICE	Widawa (136)	1951	3	2
151170100	MICHALICE	Widawa (136)	1951	3	3
151170100	MICHALICE	Widawa (136)	1951	3	21
151170100	MICHALICE	Widawa (136)	1951	3	22
151170100	MICHALICE	Widawa (136)	1951	3	23
151170100	MICHALICE	Widawa (136)	1951	3	24
151170100	MICHALICE	Widawa (136)	1951	3	25
151170100	MICHALICE	Widawa (136)	1951	3	26
151170100	MICHALICE	Widawa (136)	1951	3	27
151170100	MICHALICE	Widawa (136)	1951	3	28
151170100	MICHALICE	Widawa (136)	1951	3	29
151170100	MICHALICE	Widawa (136)	1951	3	30
151170100	MICHALICE	Widawa (136)	1951	3	31
151170100	MICHALICE	Widawa (136)	1951	4	1
151170100	MICHALICE	Widawa (136)	1951	4	2
151170100	MICHALICE	Widawa (136)	1951	4	3
151170100	MICHALICE	Widawa (136)	1951	4	4
150210180	ANNOPOL	Wis³a (2)	1951	2	28
150210180	ANNOPOL	Wis³a (2)	1951	2	29
150210180	ANNOPOL	Wis³a (2)	1951	2	30
150210180	ANNOPOL	Wis³a (2)	1951	2	31
150210180	ANNOPOL	Wis³a (2)	1951	3	1
150210180	ANNOPOL	Wis³a (2)	1951	3	2
150210180	ANNOPOL	Wis³a (2)	1951	3	3
150210180	ANNOPOL	Wis³a (2)	1951	3	4
150210180	ANNOPOL	Wis³a (2)	1951	3	5
150210180	ANNOPOL	Wis³a (2)	1951	3	6
150210180	ANNOPOL	Wis³a (2)	1951	3	7
150210180	ANNOPOL	Wis³a (2)	1951	3	8
150210180	ANNOPOL	Wis³a (2)	1951	3	9
150210180	ANNOPOL	Wis³a (2)	1951	3	10
150210180	ANNOPOL	Wis³a (2)	1951	3	23
150210180	ANNOPOL	Wis³a (2)	1951	3	24
150210180	ANNOPOL	Wis³a (2)	1951	3	25
150210180	ANNOPOL	Wis³a (2)	1951	3	26
150210180	ANNOPOL	Wis³a (2)	1951	3	27
150210180	ANNOPOL	Wis³a (2)	1951	3	28
150210180	ANNOPOL	Wis³a (2)	1951	3	29
150210180	ANNOPOL	Wis³a (2)	1951	3	30
150210180	ANNOPOL	Wis³a (2)	1951	3	31
150210180	ANNOPOL	Wis³a (2)	1951	4	1
150210180	ANNOPOL	Wis³a (2)	1951	4	2
150210180	ANNOPOL	Wis³a (2)	1951	4	3
150210180	ANNOPOL	Wis³a (2)	1951	4	4
150210180	ANNOPOL	Wis³a (2)	1951	4	5
150210180	ANNOPOL	Wis³a (2)	1951	4	6
150210180	ANNOPOL	Wis³a (2)	1951	4	7
150210180	ANNOPOL	Wis³a (2)	1951	4	8
150210180	ANNOPOL	Wis³a (2)	1951	4	9
150210180	ANNOPOL	Wis³a (2)	1951	4	10
150210180	ANNOPOL	Wis³a (2)	1951	4	11
150210180	ANNOPOL	Wis³a (2)	1951	4	12
150210180	ANNOPOL	Wis³a (2)	1951	4	13
150210180	ANNOPOL	Wis³a (2)	1951	4	14
150210180	ANNOPOL	Wis³a (2)	1951	4	15
150210180	ANNOPOL	Wis³a (2)	1951	4	16
150210180	ANNOPOL	Wis³a (2)	1951	4	17
150210180	ANNOPOL	Wis³a (2)	1951	5	4
150210180	ANNOPOL	Wis³a (2)	1951	5	5
151210120	DÊBLIN	Wis³a (2)	1951	2	27
151210120	DÊBLIN	Wis³a (2)	1951	2	28
151210120	DÊBLIN	Wis³a (2)	1951	2	29
151210120	DÊBLIN	Wis³a (2)	1951	2	30
151210120	DÊBLIN	Wis³a (2)	1951	2	31
151210120	DÊBLIN	Wis³a (2)	1951	3	1
151210120	DÊBLIN	Wis³a (2)	1951	3	2
151210120	DÊBLIN	Wis³a (2)	1951	3	3
151210120	DÊBLIN	Wis³a (2)	1951	3	4
151210120	DÊBLIN	Wis³a (2)	1951	3	5
151210120	DÊBLIN	Wis³a (2)	1951	3	6
151210120	DÊBLIN	Wis³a (2)	1951	3	7
151210120	DÊBLIN	Wis³a (2)	1951	3	8
151210120	DÊBLIN	Wis³a (2)	1951	3	9
151210120	DÊBLIN	Wis³a (2)	1951	3	10
151210120	DÊBLIN	Wis³a (2)	1951	3	11
151210120	DÊBLIN	Wis³a (2)	1951	3	12
151210120	DÊBLIN	Wis³a (2)	1951	3	13
151210120	DÊBLIN	Wis³a (2)	1951	3	14
151210120	DÊBLIN	Wis³a (2)	1951	3	15
151210120	DÊBLIN	Wis³a (2)	1951	3	16
151210120	DÊBLIN	Wis³a (2)	1951	3	17
151210120	DÊBLIN	Wis³a (2)	1951	3	18
151210120	DÊBLIN	Wis³a (2)	1951	3	19
151210120	DÊBLIN	Wis³a (2)	1951	3	20
151210120	DÊBLIN	Wis³a (2)	1951	3	21
151210120	DÊBLIN	Wis³a (2)	1951	3	22
151210120	DÊBLIN	Wis³a (2)	1951	3	23
151210120	DÊBLIN	Wis³a (2)	1951	3	24
151210120	DÊBLIN	Wis³a (2)	1951	3	25
151210120	DÊBLIN	Wis³a (2)	1951	3	26
151210120	DÊBLIN	Wis³a (2)	1951	3	27
151210120	DÊBLIN	Wis³a (2)	1951	3	28
151210120	DÊBLIN	Wis³a (2)	1951	3	29
151210120	DÊBLIN	Wis³a (2)	1951	3	30
151210120	DÊBLIN	Wis³a (2)	1951	3	31
151210120	DÊBLIN	Wis³a (2)	1951	4	1
151210120	DÊBLIN	Wis³a (2)	1951	4	2
151210120	DÊBLIN	Wis³a (2)	1951	4	3
151210120	DÊBLIN	Wis³a (2)	1951	4	4
151210120	DÊBLIN	Wis³a (2)	1951	4	5
151210120	DÊBLIN	Wis³a (2)	1951	4	6
151210120	DÊBLIN	Wis³a (2)	1951	4	7
151210120	DÊBLIN	Wis³a (2)	1951	4	8
151210120	DÊBLIN	Wis³a (2)	1951	4	9
151210120	DÊBLIN	Wis³a (2)	1951	4	10
151210120	DÊBLIN	Wis³a (2)	1951	4	11
151210120	DÊBLIN	Wis³a (2)	1951	4	12
151210120	DÊBLIN	Wis³a (2)	1951	4	13
151210120	DÊBLIN	Wis³a (2)	1951	4	14
151210120	DÊBLIN	Wis³a (2)	1951	4	15
151210120	DÊBLIN	Wis³a (2)	1951	4	16
151210120	DÊBLIN	Wis³a (2)	1951	4	17
151210120	DÊBLIN	Wis³a (2)	1951	4	18
151210120	DÊBLIN	Wis³a (2)	1951	4	19
151210120	DÊBLIN	Wis³a (2)	1951	4	20
151210120	DÊBLIN	Wis³a (2)	1951	4	21
151210120	DÊBLIN	Wis³a (2)	1951	4	22
151210120	DÊBLIN	Wis³a (2)	1951	4	23
151210120	DÊBLIN	Wis³a (2)	1951	4	24
151210120	DÊBLIN	Wis³a (2)	1951	4	25
151210120	DÊBLIN	Wis³a (2)	1951	4	26
151210120	DÊBLIN	Wis³a (2)	1951	5	4
151210120	DÊBLIN	Wis³a (2)	1951	5	5
151210120	DÊBLIN	Wis³a (2)	1951	5	6
151210120	DÊBLIN	Wis³a (2)	1951	5	10
151210120	DÊBLIN	Wis³a (2)	1951	5	11
151210120	DÊBLIN	Wis³a (2)	1951	5	12
151210210	KRÓLEWSKI LAS	Wis³a (2)	1951	2	7
151210210	KRÓLEWSKI LAS	Wis³a (2)	1951	2	8
151210210	KRÓLEWSKI LAS	Wis³a (2)	1951	2	28
151210210	KRÓLEWSKI LAS	Wis³a (2)	1951	2	29
151210210	KRÓLEWSKI LAS	Wis³a (2)	1951	2	30
151210210	KRÓLEWSKI LAS	Wis³a (2)	1951	2	31
151210210	KRÓLEWSKI LAS	Wis³a (2)	1951	3	1
151210210	KRÓLEWSKI LAS	Wis³a (2)	1951	3	2
151210210	KRÓLEWSKI LAS	Wis³a (2)	1951	3	3
151210210	KRÓLEWSKI LAS	Wis³a (2)	1951	3	4
151210210	KRÓLEWSKI LAS	Wis³a (2)	1951	3	5
151210210	KRÓLEWSKI LAS	Wis³a (2)	1951	3	6
151210210	KRÓLEWSKI LAS	Wis³a (2)	1951	3	7
151210210	KRÓLEWSKI LAS	Wis³a (2)	1951	3	8
151210210	KRÓLEWSKI LAS	Wis³a (2)	1951	3	9
151210210	KRÓLEWSKI LAS	Wis³a (2)	1951	3	10
151210210	KRÓLEWSKI LAS	Wis³a (2)	1951	3	11
151210210	KRÓLEWSKI LAS	Wis³a (2)	1951	3	12
151210210	KRÓLEWSKI LAS	Wis³a (2)	1951	3	13
151210210	KRÓLEWSKI LAS	Wis³a (2)	1951	3	14
151210210	KRÓLEWSKI LAS	Wis³a (2)	1951	3	15
151210210	KRÓLEWSKI LAS	Wis³a (2)	1951	3	18
151210210	KRÓLEWSKI LAS	Wis³a (2)	1951	3	19
151210210	KRÓLEWSKI LAS	Wis³a (2)	1951	3	22
151210210	KRÓLEWSKI LAS	Wis³a (2)	1951	3	23
151210210	KRÓLEWSKI LAS	Wis³a (2)	1951	3	24
151210210	KRÓLEWSKI LAS	Wis³a (2)	1951	3	25
151210210	KRÓLEWSKI LAS	Wis³a (2)	1951	3	26
151210210	KRÓLEWSKI LAS	Wis³a (2)	1951	3	27
151210210	KRÓLEWSKI LAS	Wis³a (2)	1951	3	28
151210210	KRÓLEWSKI LAS	Wis³a (2)	1951	3	29
151210210	KRÓLEWSKI LAS	Wis³a (2)	1951	3	30
151210210	KRÓLEWSKI LAS	Wis³a (2)	1951	3	31
151210210	KRÓLEWSKI LAS	Wis³a (2)	1951	4	1
151210210	KRÓLEWSKI LAS	Wis³a (2)	1951	4	2
151210210	KRÓLEWSKI LAS	Wis³a (2)	1951	4	3
151210210	KRÓLEWSKI LAS	Wis³a (2)	1951	4	4
151210210	KRÓLEWSKI LAS	Wis³a (2)	1951	4	5
151210210	KRÓLEWSKI LAS	Wis³a (2)	1951	4	6
151210210	KRÓLEWSKI LAS	Wis³a (2)	1951	4	7
151210210	KRÓLEWSKI LAS	Wis³a (2)	1951	4	8
151210210	KRÓLEWSKI LAS	Wis³a (2)	1951	4	9
151210210	KRÓLEWSKI LAS	Wis³a (2)	1951	4	10
151210210	KRÓLEWSKI LAS	Wis³a (2)	1951	4	11
151210210	KRÓLEWSKI LAS	Wis³a (2)	1951	4	12
151210210	KRÓLEWSKI LAS	Wis³a (2)	1951	4	13
151210210	KRÓLEWSKI LAS	Wis³a (2)	1951	4	14
151210210	KRÓLEWSKI LAS	Wis³a (2)	1951	4	15
151210210	KRÓLEWSKI LAS	Wis³a (2)	1951	4	16
151210210	KRÓLEWSKI LAS	Wis³a (2)	1951	4	17
151210210	KRÓLEWSKI LAS	Wis³a (2)	1951	4	18
151210210	KRÓLEWSKI LAS	Wis³a (2)	1951	4	19
151210210	KRÓLEWSKI LAS	Wis³a (2)	1951	4	20
151210210	KRÓLEWSKI LAS	Wis³a (2)	1951	4	21
151210210	KRÓLEWSKI LAS	Wis³a (2)	1951	4	22
151210210	KRÓLEWSKI LAS	Wis³a (2)	1951	5	1
151210210	KRÓLEWSKI LAS	Wis³a (2)	1951	5	2
151210210	KRÓLEWSKI LAS	Wis³a (2)	1951	5	3
151210210	KRÓLEWSKI LAS	Wis³a (2)	1951	5	4
151210210	KRÓLEWSKI LAS	Wis³a (2)	1951	5	5
151210210	KRÓLEWSKI LAS	Wis³a (2)	1951	5	6
151210210	KRÓLEWSKI LAS	Wis³a (2)	1951	5	7
151210210	KRÓLEWSKI LAS	Wis³a (2)	1951	5	8
151210210	KRÓLEWSKI LAS	Wis³a (2)	1951	5	9
151210210	KRÓLEWSKI LAS	Wis³a (2)	1951	5	10
151210210	KRÓLEWSKI LAS	Wis³a (2)	1951	5	11
151210210	KRÓLEWSKI LAS	Wis³a (2)	1951	5	12
151210210	KRÓLEWSKI LAS	Wis³a (2)	1951	5	13
151210210	KRÓLEWSKI LAS	Wis³a (2)	1951	5	14
151210210	KRÓLEWSKI LAS	Wis³a (2)	1951	5	15
154180150	TCZEW	Wis³a (2)	1951	2	29
154180150	TCZEW	Wis³a (2)	1951	2	30
154180150	TCZEW	Wis³a (2)	1951	2	31
154180150	TCZEW	Wis³a (2)	1951	3	1
154180150	TCZEW	Wis³a (2)	1951	3	2
154180150	TCZEW	Wis³a (2)	1951	3	3
154180150	TCZEW	Wis³a (2)	1951	3	4
154180150	TCZEW	Wis³a (2)	1951	3	5
154180150	TCZEW	Wis³a (2)	1951	3	6
154180150	TCZEW	Wis³a (2)	1951	3	7
154180150	TCZEW	Wis³a (2)	1951	3	8
154180150	TCZEW	Wis³a (2)	1951	3	9
154180150	TCZEW	Wis³a (2)	1951	3	10
154180150	TCZEW	Wis³a (2)	1951	3	11
154180150	TCZEW	Wis³a (2)	1951	3	12
154180150	TCZEW	Wis³a (2)	1951	3	13
154180150	TCZEW	Wis³a (2)	1951	3	21
154180150	TCZEW	Wis³a (2)	1951	3	22
154180150	TCZEW	Wis³a (2)	1951	3	23
154180150	TCZEW	Wis³a (2)	1951	3	24
154180150	TCZEW	Wis³a (2)	1951	3	25
154180150	TCZEW	Wis³a (2)	1951	3	26
154180150	TCZEW	Wis³a (2)	1951	3	27
154180150	TCZEW	Wis³a (2)	1951	3	28
154180150	TCZEW	Wis³a (2)	1951	3	29
154180150	TCZEW	Wis³a (2)	1951	3	30
154180150	TCZEW	Wis³a (2)	1951	3	31
154180150	TCZEW	Wis³a (2)	1951	4	1
154180150	TCZEW	Wis³a (2)	1951	4	2
154180150	TCZEW	Wis³a (2)	1951	4	3
154180150	TCZEW	Wis³a (2)	1951	4	4
154180150	TCZEW	Wis³a (2)	1951	4	5
154180150	TCZEW	Wis³a (2)	1951	4	6
154180150	TCZEW	Wis³a (2)	1951	4	7
154180150	TCZEW	Wis³a (2)	1951	4	8
154180150	TCZEW	Wis³a (2)	1951	4	9
154180150	TCZEW	Wis³a (2)	1951	4	10
154180150	TCZEW	Wis³a (2)	1951	4	11
154180150	TCZEW	Wis³a (2)	1951	4	12
154180150	TCZEW	Wis³a (2)	1951	4	13
154180150	TCZEW	Wis³a (2)	1951	4	14
154180150	TCZEW	Wis³a (2)	1951	4	15
154180150	TCZEW	Wis³a (2)	1951	4	16
154180150	TCZEW	Wis³a (2)	1951	4	17
154180150	TCZEW	Wis³a (2)	1951	4	18
154180150	TCZEW	Wis³a (2)	1951	4	19
154180150	TCZEW	Wis³a (2)	1951	4	20
154180150	TCZEW	Wis³a (2)	1951	4	21
154180150	TCZEW	Wis³a (2)	1951	4	22
154180150	TCZEW	Wis³a (2)	1951	4	23
154180150	TCZEW	Wis³a (2)	1951	4	24
154180150	TCZEW	Wis³a (2)	1951	4	25
154180150	TCZEW	Wis³a (2)	1951	4	26
154180150	TCZEW	Wis³a (2)	1951	4	27
154180150	TCZEW	Wis³a (2)	1951	4	28
154180150	TCZEW	Wis³a (2)	1951	5	2
154180150	TCZEW	Wis³a (2)	1951	5	3
154180150	TCZEW	Wis³a (2)	1951	5	4
154180150	TCZEW	Wis³a (2)	1951	5	5
154180150	TCZEW	Wis³a (2)	1951	5	6
154180150	TCZEW	Wis³a (2)	1951	5	7
154180150	TCZEW	Wis³a (2)	1951	5	8
154180150	TCZEW	Wis³a (2)	1951	5	9
154180150	TCZEW	Wis³a (2)	1951	5	10
154180150	TCZEW	Wis³a (2)	1951	5	11
154180150	TCZEW	Wis³a (2)	1951	5	12
154180150	TCZEW	Wis³a (2)	1951	5	13
154180150	TCZEW	Wis³a (2)	1951	5	14
150160180	K£ODZKO	Nysa K³odzka (12)	1952	3	21
150160180	K£ODZKO	Nysa K³odzka (12)	1952	3	22
150160180	K£ODZKO	Nysa K³odzka (12)	1952	3	23
150160180	K£ODZKO	Nysa K³odzka (12)	1952	3	24
150160180	K£ODZKO	Nysa K³odzka (12)	1952	3	25
150160180	K£ODZKO	Nysa K³odzka (12)	1952	3	26
150160180	K£ODZKO	Nysa K³odzka (12)	1952	3	27
150160180	K£ODZKO	Nysa K³odzka (12)	1952	3	28
150160180	K£ODZKO	Nysa K³odzka (12)	1952	3	29
150160180	K£ODZKO	Nysa K³odzka (12)	1952	3	30
150160180	K£ODZKO	Nysa K³odzka (12)	1952	3	31
150160180	K£ODZKO	Nysa K³odzka (12)	1952	4	1
150160180	K£ODZKO	Nysa K³odzka (12)	1952	4	2
150160180	K£ODZKO	Nysa K³odzka (12)	1952	4	3
150160180	K£ODZKO	Nysa K³odzka (12)	1952	4	4
150160180	K£ODZKO	Nysa K³odzka (12)	1952	4	5
150160180	K£ODZKO	Nysa K³odzka (12)	1952	4	6
150160180	K£ODZKO	Nysa K³odzka (12)	1952	4	7
150160180	K£ODZKO	Nysa K³odzka (12)	1952	4	8
150160180	K£ODZKO	Nysa K³odzka (12)	1952	4	9
150160180	K£ODZKO	Nysa K³odzka (12)	1952	4	10
150160180	K£ODZKO	Nysa K³odzka (12)	1952	4	11
150160180	K£ODZKO	Nysa K³odzka (12)	1952	4	12
150160180	K£ODZKO	Nysa K³odzka (12)	1952	4	13
150160180	K£ODZKO	Nysa K³odzka (12)	1952	4	14
150160180	K£ODZKO	Nysa K³odzka (12)	1952	4	15
150160180	K£ODZKO	Nysa K³odzka (12)	1952	4	16
150160180	K£ODZKO	Nysa K³odzka (12)	1952	4	17
150160180	K£ODZKO	Nysa K³odzka (12)	1952	4	18
150160180	K£ODZKO	Nysa K³odzka (12)	1952	4	19
150160180	K£ODZKO	Nysa K³odzka (12)	1952	4	20
150160180	K£ODZKO	Nysa K³odzka (12)	1952	4	21
150160180	K£ODZKO	Nysa K³odzka (12)	1952	4	22
150160180	K£ODZKO	Nysa K³odzka (12)	1952	4	23
150160180	K£ODZKO	Nysa K³odzka (12)	1952	5	6
150160180	K£ODZKO	Nysa K³odzka (12)	1952	5	7
150160180	K£ODZKO	Nysa K³odzka (12)	1952	5	8
150160180	K£ODZKO	Nysa K³odzka (12)	1952	5	9
150160180	K£ODZKO	Nysa K³odzka (12)	1952	5	11
150160180	K£ODZKO	Nysa K³odzka (12)	1952	5	14
150160180	K£ODZKO	Nysa K³odzka (12)	1952	5	15
150160180	K£ODZKO	Nysa K³odzka (12)	1952	5	27
150160180	K£ODZKO	Nysa K³odzka (12)	1952	5	28
150160180	K£ODZKO	Nysa K³odzka (12)	1952	5	29
150160180	K£ODZKO	Nysa K³odzka (12)	1952	5	30
151170100	MICHALICE	Widawa (136)	1952	3	20
151170100	MICHALICE	Widawa (136)	1952	3	21
151170100	MICHALICE	Widawa (136)	1952	3	22
151170100	MICHALICE	Widawa (136)	1952	3	23
151170100	MICHALICE	Widawa (136)	1952	3	24
151170100	MICHALICE	Widawa (136)	1952	3	25
151170100	MICHALICE	Widawa (136)	1952	3	26
151170100	MICHALICE	Widawa (136)	1952	3	27
151170100	MICHALICE	Widawa (136)	1952	3	28
151170100	MICHALICE	Widawa (136)	1952	3	29
151170100	MICHALICE	Widawa (136)	1952	3	30
151170100	MICHALICE	Widawa (136)	1952	3	31
151170100	MICHALICE	Widawa (136)	1952	4	1
151170100	MICHALICE	Widawa (136)	1952	4	2
151170100	MICHALICE	Widawa (136)	1952	4	3
151170100	MICHALICE	Widawa (136)	1952	4	4
151170100	MICHALICE	Widawa (136)	1952	4	5
151170100	MICHALICE	Widawa (136)	1952	4	6
151170100	MICHALICE	Widawa (136)	1952	4	7
151170100	MICHALICE	Widawa (136)	1952	4	8
151170100	MICHALICE	Widawa (136)	1952	4	9
151170100	MICHALICE	Widawa (136)	1952	4	10
151170100	MICHALICE	Widawa (136)	1952	4	11
151170100	MICHALICE	Widawa (136)	1952	4	12
151170100	MICHALICE	Widawa (136)	1952	4	13
151170100	MICHALICE	Widawa (136)	1952	4	14
151170100	MICHALICE	Widawa (136)	1952	4	15
151170100	MICHALICE	Widawa (136)	1952	4	16
151170100	MICHALICE	Widawa (136)	1952	4	17
151170100	MICHALICE	Widawa (136)	1952	4	18
151170100	MICHALICE	Widawa (136)	1952	4	19
151170100	MICHALICE	Widawa (136)	1952	4	20
151170100	MICHALICE	Widawa (136)	1952	4	21
151170100	MICHALICE	Widawa (136)	1952	4	22
151170100	MICHALICE	Widawa (136)	1952	4	23
151170100	MICHALICE	Widawa (136)	1952	5	1
151170100	MICHALICE	Widawa (136)	1952	5	2
151170100	MICHALICE	Widawa (136)	1952	5	3
151170100	MICHALICE	Widawa (136)	1952	5	4
151170100	MICHALICE	Widawa (136)	1952	5	5
151170100	MICHALICE	Widawa (136)	1952	5	6
150210180	ANNOPOL	Wis³a (2)	1952	2	15
150210180	ANNOPOL	Wis³a (2)	1952	2	16
150210180	ANNOPOL	Wis³a (2)	1952	2	18
150210180	ANNOPOL	Wis³a (2)	1952	2	19
150210180	ANNOPOL	Wis³a (2)	1952	2	20
150210180	ANNOPOL	Wis³a (2)	1952	2	21
150210180	ANNOPOL	Wis³a (2)	1952	2	22
150210180	ANNOPOL	Wis³a (2)	1952	2	23
150210180	ANNOPOL	Wis³a (2)	1952	2	24
150210180	ANNOPOL	Wis³a (2)	1952	2	25
150210180	ANNOPOL	Wis³a (2)	1952	2	26
150210180	ANNOPOL	Wis³a (2)	1952	3	23
150210180	ANNOPOL	Wis³a (2)	1952	3	24
150210180	ANNOPOL	Wis³a (2)	1952	3	25
150210180	ANNOPOL	Wis³a (2)	1952	3	26
150210180	ANNOPOL	Wis³a (2)	1952	3	27
150210180	ANNOPOL	Wis³a (2)	1952	3	28
150210180	ANNOPOL	Wis³a (2)	1952	3	29
150210180	ANNOPOL	Wis³a (2)	1952	3	30
150210180	ANNOPOL	Wis³a (2)	1952	3	31
150210180	ANNOPOL	Wis³a (2)	1952	4	1
150210180	ANNOPOL	Wis³a (2)	1952	4	2
150210180	ANNOPOL	Wis³a (2)	1952	4	3
150210180	ANNOPOL	Wis³a (2)	1952	4	4
150210180	ANNOPOL	Wis³a (2)	1952	4	5
150210180	ANNOPOL	Wis³a (2)	1952	4	6
150210180	ANNOPOL	Wis³a (2)	1952	4	7
150210180	ANNOPOL	Wis³a (2)	1952	4	8
150210180	ANNOPOL	Wis³a (2)	1952	4	9
150210180	ANNOPOL	Wis³a (2)	1952	4	10
150210180	ANNOPOL	Wis³a (2)	1952	4	11
150210180	ANNOPOL	Wis³a (2)	1952	4	12
150210180	ANNOPOL	Wis³a (2)	1952	4	13
150210180	ANNOPOL	Wis³a (2)	1952	4	14
150210180	ANNOPOL	Wis³a (2)	1952	4	15
150210180	ANNOPOL	Wis³a (2)	1952	4	16
150210180	ANNOPOL	Wis³a (2)	1952	4	17
150210180	ANNOPOL	Wis³a (2)	1952	4	18
150210180	ANNOPOL	Wis³a (2)	1952	4	19
150210180	ANNOPOL	Wis³a (2)	1952	4	20
150210180	ANNOPOL	Wis³a (2)	1952	4	21
150210180	ANNOPOL	Wis³a (2)	1952	4	22
150210180	ANNOPOL	Wis³a (2)	1952	4	23
150210180	ANNOPOL	Wis³a (2)	1952	4	24
150210180	ANNOPOL	Wis³a (2)	1952	4	25
150210180	ANNOPOL	Wis³a (2)	1952	4	26
150210180	ANNOPOL	Wis³a (2)	1952	4	27
150210180	ANNOPOL	Wis³a (2)	1952	5	1
150210180	ANNOPOL	Wis³a (2)	1952	5	2
150210180	ANNOPOL	Wis³a (2)	1952	5	3
150210180	ANNOPOL	Wis³a (2)	1952	5	5
150210180	ANNOPOL	Wis³a (2)	1952	5	6
150210180	ANNOPOL	Wis³a (2)	1952	5	7
150210180	ANNOPOL	Wis³a (2)	1952	5	8
150210180	ANNOPOL	Wis³a (2)	1952	5	9
150210180	ANNOPOL	Wis³a (2)	1952	5	10
150210180	ANNOPOL	Wis³a (2)	1952	5	11
150210180	ANNOPOL	Wis³a (2)	1952	5	12
150210180	ANNOPOL	Wis³a (2)	1952	5	15
150210180	ANNOPOL	Wis³a (2)	1952	5	16
150210180	ANNOPOL	Wis³a (2)	1952	5	24
150210180	ANNOPOL	Wis³a (2)	1952	5	27
150210180	ANNOPOL	Wis³a (2)	1952	5	28
150210180	ANNOPOL	Wis³a (2)	1952	5	29
150210180	ANNOPOL	Wis³a (2)	1952	5	30
150210180	ANNOPOL	Wis³a (2)	1952	6	2
150210180	ANNOPOL	Wis³a (2)	1952	6	3
151210120	DÊBLIN	Wis³a (2)	1952	2	12
151210120	DÊBLIN	Wis³a (2)	1952	2	13
151210120	DÊBLIN	Wis³a (2)	1952	2	14
151210120	DÊBLIN	Wis³a (2)	1952	2	15
151210120	DÊBLIN	Wis³a (2)	1952	2	16
151210120	DÊBLIN	Wis³a (2)	1952	2	18
151210120	DÊBLIN	Wis³a (2)	1952	2	19
151210120	DÊBLIN	Wis³a (2)	1952	2	21
151210120	DÊBLIN	Wis³a (2)	1952	2	23
151210120	DÊBLIN	Wis³a (2)	1952	2	24
151210120	DÊBLIN	Wis³a (2)	1952	2	25
151210120	DÊBLIN	Wis³a (2)	1952	2	26
151210120	DÊBLIN	Wis³a (2)	1952	2	27
151210120	DÊBLIN	Wis³a (2)	1952	3	23
151210120	DÊBLIN	Wis³a (2)	1952	3	24
151210120	DÊBLIN	Wis³a (2)	1952	3	25
151210120	DÊBLIN	Wis³a (2)	1952	3	26
151210120	DÊBLIN	Wis³a (2)	1952	3	27
151210120	DÊBLIN	Wis³a (2)	1952	3	28
151210120	DÊBLIN	Wis³a (2)	1952	3	29
151210120	DÊBLIN	Wis³a (2)	1952	3	30
151210120	DÊBLIN	Wis³a (2)	1952	3	31
151210120	DÊBLIN	Wis³a (2)	1952	4	1
151210120	DÊBLIN	Wis³a (2)	1952	4	4
151210120	DÊBLIN	Wis³a (2)	1952	4	5
151210120	DÊBLIN	Wis³a (2)	1952	4	6
151210120	DÊBLIN	Wis³a (2)	1952	4	7
151210120	DÊBLIN	Wis³a (2)	1952	4	10
151210120	DÊBLIN	Wis³a (2)	1952	4	11
151210120	DÊBLIN	Wis³a (2)	1952	4	12
151210120	DÊBLIN	Wis³a (2)	1952	4	13
151210120	DÊBLIN	Wis³a (2)	1952	4	15
151210120	DÊBLIN	Wis³a (2)	1952	4	16
151210120	DÊBLIN	Wis³a (2)	1952	4	26
151210120	DÊBLIN	Wis³a (2)	1952	4	27
151210120	DÊBLIN	Wis³a (2)	1952	4	28
151210120	DÊBLIN	Wis³a (2)	1952	4	29
151210120	DÊBLIN	Wis³a (2)	1952	5	1
151210120	DÊBLIN	Wis³a (2)	1952	5	2
151210120	DÊBLIN	Wis³a (2)	1952	5	3
151210120	DÊBLIN	Wis³a (2)	1952	5	4
151210120	DÊBLIN	Wis³a (2)	1952	5	5
151210120	DÊBLIN	Wis³a (2)	1952	5	6
151210120	DÊBLIN	Wis³a (2)	1952	5	7
151210120	DÊBLIN	Wis³a (2)	1952	5	8
151210120	DÊBLIN	Wis³a (2)	1952	5	9
151210120	DÊBLIN	Wis³a (2)	1952	5	10
151210120	DÊBLIN	Wis³a (2)	1952	5	11
151210120	DÊBLIN	Wis³a (2)	1952	5	12
151210120	DÊBLIN	Wis³a (2)	1952	5	13
151210120	DÊBLIN	Wis³a (2)	1952	5	14
151210120	DÊBLIN	Wis³a (2)	1952	5	15
151210120	DÊBLIN	Wis³a (2)	1952	5	16
151210120	DÊBLIN	Wis³a (2)	1952	5	17
151210120	DÊBLIN	Wis³a (2)	1952	5	18
151210120	DÊBLIN	Wis³a (2)	1952	5	19
151210120	DÊBLIN	Wis³a (2)	1952	5	20
151210120	DÊBLIN	Wis³a (2)	1952	5	21
151210120	DÊBLIN	Wis³a (2)	1952	5	22
151210120	DÊBLIN	Wis³a (2)	1952	5	23
151210120	DÊBLIN	Wis³a (2)	1952	5	24
151210120	DÊBLIN	Wis³a (2)	1952	5	25
151210120	DÊBLIN	Wis³a (2)	1952	5	27
151210120	DÊBLIN	Wis³a (2)	1952	5	28
151210120	DÊBLIN	Wis³a (2)	1952	5	29
151210120	DÊBLIN	Wis³a (2)	1952	5	30
151210120	DÊBLIN	Wis³a (2)	1952	5	31
151210120	DÊBLIN	Wis³a (2)	1952	6	1
151210120	DÊBLIN	Wis³a (2)	1952	6	4
151210210	KRÓLEWSKI LAS	Wis³a (2)	1952	3	14
151210210	KRÓLEWSKI LAS	Wis³a (2)	1952	3	23
151210210	KRÓLEWSKI LAS	Wis³a (2)	1952	3	24
151210210	KRÓLEWSKI LAS	Wis³a (2)	1952	3	25
151210210	KRÓLEWSKI LAS	Wis³a (2)	1952	3	26
151210210	KRÓLEWSKI LAS	Wis³a (2)	1952	3	27
151210210	KRÓLEWSKI LAS	Wis³a (2)	1952	3	28
151210210	KRÓLEWSKI LAS	Wis³a (2)	1952	3	29
151210210	KRÓLEWSKI LAS	Wis³a (2)	1952	3	30
151210210	KRÓLEWSKI LAS	Wis³a (2)	1952	3	31
151210210	KRÓLEWSKI LAS	Wis³a (2)	1952	4	1
151210210	KRÓLEWSKI LAS	Wis³a (2)	1952	4	2
151210210	KRÓLEWSKI LAS	Wis³a (2)	1952	4	3
151210210	KRÓLEWSKI LAS	Wis³a (2)	1952	4	4
151210210	KRÓLEWSKI LAS	Wis³a (2)	1952	4	5
151210210	KRÓLEWSKI LAS	Wis³a (2)	1952	4	6
151210210	KRÓLEWSKI LAS	Wis³a (2)	1952	4	7
151210210	KRÓLEWSKI LAS	Wis³a (2)	1952	4	8
151210210	KRÓLEWSKI LAS	Wis³a (2)	1952	4	9
151210210	KRÓLEWSKI LAS	Wis³a (2)	1952	4	10
151210210	KRÓLEWSKI LAS	Wis³a (2)	1952	4	11
151210210	KRÓLEWSKI LAS	Wis³a (2)	1952	4	12
151210210	KRÓLEWSKI LAS	Wis³a (2)	1952	4	13
151210210	KRÓLEWSKI LAS	Wis³a (2)	1952	4	14
151210210	KRÓLEWSKI LAS	Wis³a (2)	1952	4	15
151210210	KRÓLEWSKI LAS	Wis³a (2)	1952	4	16
151210210	KRÓLEWSKI LAS	Wis³a (2)	1952	4	17
151210210	KRÓLEWSKI LAS	Wis³a (2)	1952	4	18
151210210	KRÓLEWSKI LAS	Wis³a (2)	1952	4	19
151210210	KRÓLEWSKI LAS	Wis³a (2)	1952	4	20
151210210	KRÓLEWSKI LAS	Wis³a (2)	1952	4	21
151210210	KRÓLEWSKI LAS	Wis³a (2)	1952	4	22
151210210	KRÓLEWSKI LAS	Wis³a (2)	1952	4	23
151210210	KRÓLEWSKI LAS	Wis³a (2)	1952	4	24
151210210	KRÓLEWSKI LAS	Wis³a (2)	1952	4	25
151210210	KRÓLEWSKI LAS	Wis³a (2)	1952	4	26
151210210	KRÓLEWSKI LAS	Wis³a (2)	1952	4	27
151210210	KRÓLEWSKI LAS	Wis³a (2)	1952	4	28
151210210	KRÓLEWSKI LAS	Wis³a (2)	1952	4	29
151210210	KRÓLEWSKI LAS	Wis³a (2)	1952	5	1
151210210	KRÓLEWSKI LAS	Wis³a (2)	1952	5	2
151210210	KRÓLEWSKI LAS	Wis³a (2)	1952	5	3
151210210	KRÓLEWSKI LAS	Wis³a (2)	1952	5	4
151210210	KRÓLEWSKI LAS	Wis³a (2)	1952	5	5
151210210	KRÓLEWSKI LAS	Wis³a (2)	1952	5	6
151210210	KRÓLEWSKI LAS	Wis³a (2)	1952	5	7
151210210	KRÓLEWSKI LAS	Wis³a (2)	1952	5	8
151210210	KRÓLEWSKI LAS	Wis³a (2)	1952	5	9
151210210	KRÓLEWSKI LAS	Wis³a (2)	1952	5	10
151210210	KRÓLEWSKI LAS	Wis³a (2)	1952	5	11
151210210	KRÓLEWSKI LAS	Wis³a (2)	1952	5	12
151210210	KRÓLEWSKI LAS	Wis³a (2)	1952	5	13
151210210	KRÓLEWSKI LAS	Wis³a (2)	1952	5	14
151210210	KRÓLEWSKI LAS	Wis³a (2)	1952	5	15
151210210	KRÓLEWSKI LAS	Wis³a (2)	1952	5	16
151210210	KRÓLEWSKI LAS	Wis³a (2)	1952	5	17
151210210	KRÓLEWSKI LAS	Wis³a (2)	1952	5	18
151210210	KRÓLEWSKI LAS	Wis³a (2)	1952	5	19
151210210	KRÓLEWSKI LAS	Wis³a (2)	1952	5	20
151210210	KRÓLEWSKI LAS	Wis³a (2)	1952	5	21
151210210	KRÓLEWSKI LAS	Wis³a (2)	1952	5	22
151210210	KRÓLEWSKI LAS	Wis³a (2)	1952	5	23
151210210	KRÓLEWSKI LAS	Wis³a (2)	1952	5	24
151210210	KRÓLEWSKI LAS	Wis³a (2)	1952	5	25
151210210	KRÓLEWSKI LAS	Wis³a (2)	1952	5	26
151210210	KRÓLEWSKI LAS	Wis³a (2)	1952	5	27
151210210	KRÓLEWSKI LAS	Wis³a (2)	1952	5	28
151210210	KRÓLEWSKI LAS	Wis³a (2)	1952	5	29
151210210	KRÓLEWSKI LAS	Wis³a (2)	1952	5	30
151210210	KRÓLEWSKI LAS	Wis³a (2)	1952	5	31
151210210	KRÓLEWSKI LAS	Wis³a (2)	1952	6	1
151210210	KRÓLEWSKI LAS	Wis³a (2)	1952	6	2
151210210	KRÓLEWSKI LAS	Wis³a (2)	1952	6	3
151210210	KRÓLEWSKI LAS	Wis³a (2)	1952	6	4
151210210	KRÓLEWSKI LAS	Wis³a (2)	1952	6	5
151210210	KRÓLEWSKI LAS	Wis³a (2)	1952	6	6
151210210	KRÓLEWSKI LAS	Wis³a (2)	1952	6	7
154180150	TCZEW	Wis³a (2)	1952	3	22
154180150	TCZEW	Wis³a (2)	1952	3	23
154180150	TCZEW	Wis³a (2)	1952	3	24
154180150	TCZEW	Wis³a (2)	1952	3	25
154180150	TCZEW	Wis³a (2)	1952	3	26
154180150	TCZEW	Wis³a (2)	1952	3	27
154180150	TCZEW	Wis³a (2)	1952	3	28
154180150	TCZEW	Wis³a (2)	1952	3	29
154180150	TCZEW	Wis³a (2)	1952	3	30
154180150	TCZEW	Wis³a (2)	1952	3	31
154180150	TCZEW	Wis³a (2)	1952	4	1
154180150	TCZEW	Wis³a (2)	1952	4	2
154180150	TCZEW	Wis³a (2)	1952	4	3
154180150	TCZEW	Wis³a (2)	1952	4	4
154180150	TCZEW	Wis³a (2)	1952	4	5
154180150	TCZEW	Wis³a (2)	1952	4	6
154180150	TCZEW	Wis³a (2)	1952	4	7
154180150	TCZEW	Wis³a (2)	1952	4	8
154180150	TCZEW	Wis³a (2)	1952	4	9
154180150	TCZEW	Wis³a (2)	1952	4	10
154180150	TCZEW	Wis³a (2)	1952	4	11
154180150	TCZEW	Wis³a (2)	1952	4	12
154180150	TCZEW	Wis³a (2)	1952	4	13
154180150	TCZEW	Wis³a (2)	1952	4	14
154180150	TCZEW	Wis³a (2)	1952	4	15
154180150	TCZEW	Wis³a (2)	1952	4	16
154180150	TCZEW	Wis³a (2)	1952	4	17
154180150	TCZEW	Wis³a (2)	1952	4	18
154180150	TCZEW	Wis³a (2)	1952	4	19
154180150	TCZEW	Wis³a (2)	1952	4	20
154180150	TCZEW	Wis³a (2)	1952	4	21
154180150	TCZEW	Wis³a (2)	1952	4	22
154180150	TCZEW	Wis³a (2)	1952	4	23
154180150	TCZEW	Wis³a (2)	1952	4	24
154180150	TCZEW	Wis³a (2)	1952	4	25
154180150	TCZEW	Wis³a (2)	1952	4	26
154180150	TCZEW	Wis³a (2)	1952	4	27
154180150	TCZEW	Wis³a (2)	1952	4	28
154180150	TCZEW	Wis³a (2)	1952	4	29
154180150	TCZEW	Wis³a (2)	1952	5	1
154180150	TCZEW	Wis³a (2)	1952	5	2
154180150	TCZEW	Wis³a (2)	1952	5	3
154180150	TCZEW	Wis³a (2)	1952	5	4
154180150	TCZEW	Wis³a (2)	1952	5	5
154180150	TCZEW	Wis³a (2)	1952	5	6
154180150	TCZEW	Wis³a (2)	1952	5	7
154180150	TCZEW	Wis³a (2)	1952	5	8
154180150	TCZEW	Wis³a (2)	1952	5	9
154180150	TCZEW	Wis³a (2)	1952	5	10
154180150	TCZEW	Wis³a (2)	1952	5	11
154180150	TCZEW	Wis³a (2)	1952	5	12
154180150	TCZEW	Wis³a (2)	1952	5	13
154180150	TCZEW	Wis³a (2)	1952	5	14
154180150	TCZEW	Wis³a (2)	1952	5	26
154180150	TCZEW	Wis³a (2)	1952	5	27
154180150	TCZEW	Wis³a (2)	1952	5	28
154180150	TCZEW	Wis³a (2)	1952	5	31
150160180	K£ODZKO	Nysa K³odzka (12)	1953	2	3
150160180	K£ODZKO	Nysa K³odzka (12)	1953	2	7
150160180	K£ODZKO	Nysa K³odzka (12)	1953	2	8
150160180	K£ODZKO	Nysa K³odzka (12)	1953	2	9
150160180	K£ODZKO	Nysa K³odzka (12)	1953	2	10
150160180	K£ODZKO	Nysa K³odzka (12)	1953	2	12
150160180	K£ODZKO	Nysa K³odzka (12)	1953	2	17
150160180	K£ODZKO	Nysa K³odzka (12)	1953	3	12
150160180	K£ODZKO	Nysa K³odzka (12)	1953	3	13
150160180	K£ODZKO	Nysa K³odzka (12)	1953	3	14
150160180	K£ODZKO	Nysa K³odzka (12)	1953	3	15
150160180	K£ODZKO	Nysa K³odzka (12)	1953	3	16
150160180	K£ODZKO	Nysa K³odzka (12)	1953	3	17
150160180	K£ODZKO	Nysa K³odzka (12)	1953	3	18
150160180	K£ODZKO	Nysa K³odzka (12)	1953	3	19
150160180	K£ODZKO	Nysa K³odzka (12)	1953	3	20
150160180	K£ODZKO	Nysa K³odzka (12)	1953	3	21
150160180	K£ODZKO	Nysa K³odzka (12)	1953	3	22
150160180	K£ODZKO	Nysa K³odzka (12)	1953	3	23
150160180	K£ODZKO	Nysa K³odzka (12)	1953	3	24
150160180	K£ODZKO	Nysa K³odzka (12)	1953	3	25
150160180	K£ODZKO	Nysa K³odzka (12)	1953	3	26
150160180	K£ODZKO	Nysa K³odzka (12)	1953	3	27
150160180	K£ODZKO	Nysa K³odzka (12)	1953	3	28
150160180	K£ODZKO	Nysa K³odzka (12)	1953	4	6
150160180	K£ODZKO	Nysa K³odzka (12)	1953	4	7
150160180	K£ODZKO	Nysa K³odzka (12)	1953	4	8
150160180	K£ODZKO	Nysa K³odzka (12)	1953	4	9
150160180	K£ODZKO	Nysa K³odzka (12)	1953	4	10
150160180	K£ODZKO	Nysa K³odzka (12)	1953	4	11
150160180	K£ODZKO	Nysa K³odzka (12)	1953	4	12
150160180	K£ODZKO	Nysa K³odzka (12)	1953	4	13
150160180	K£ODZKO	Nysa K³odzka (12)	1953	4	14
150160180	K£ODZKO	Nysa K³odzka (12)	1953	4	15
150160180	K£ODZKO	Nysa K³odzka (12)	1953	4	16
150160180	K£ODZKO	Nysa K³odzka (12)	1953	4	17
150160180	K£ODZKO	Nysa K³odzka (12)	1953	4	18
150160180	K£ODZKO	Nysa K³odzka (12)	1953	4	19
150160180	K£ODZKO	Nysa K³odzka (12)	1953	5	13
150160180	K£ODZKO	Nysa K³odzka (12)	1953	5	14
150160180	K£ODZKO	Nysa K³odzka (12)	1953	5	15
150160180	K£ODZKO	Nysa K³odzka (12)	1953	5	16
151170100	MICHALICE	Widawa (136)	1953	3	4
151170100	MICHALICE	Widawa (136)	1953	3	5
151170100	MICHALICE	Widawa (136)	1953	3	6
151170100	MICHALICE	Widawa (136)	1953	3	7
151170100	MICHALICE	Widawa (136)	1953	3	8
151170100	MICHALICE	Widawa (136)	1953	3	9
151170100	MICHALICE	Widawa (136)	1953	3	10
151170100	MICHALICE	Widawa (136)	1953	3	11
151170100	MICHALICE	Widawa (136)	1953	3	12
151170100	MICHALICE	Widawa (136)	1953	3	13
151170100	MICHALICE	Widawa (136)	1953	3	14
151170100	MICHALICE	Widawa (136)	1953	3	15
151170100	MICHALICE	Widawa (136)	1953	3	16
151170100	MICHALICE	Widawa (136)	1953	3	17
151170100	MICHALICE	Widawa (136)	1953	3	18
151170100	MICHALICE	Widawa (136)	1953	3	19
151170100	MICHALICE	Widawa (136)	1953	3	20
151170100	MICHALICE	Widawa (136)	1953	3	21
151170100	MICHALICE	Widawa (136)	1953	3	22
151170100	MICHALICE	Widawa (136)	1953	3	23
151170100	MICHALICE	Widawa (136)	1953	3	24
151170100	MICHALICE	Widawa (136)	1953	3	25
150210180	ANNOPOL	Wis³a (2)	1953	2	6
150210180	ANNOPOL	Wis³a (2)	1953	2	7
150210180	ANNOPOL	Wis³a (2)	1953	2	8
150210180	ANNOPOL	Wis³a (2)	1953	2	9
150210180	ANNOPOL	Wis³a (2)	1953	2	10
150210180	ANNOPOL	Wis³a (2)	1953	2	11
150210180	ANNOPOL	Wis³a (2)	1953	2	12
150210180	ANNOPOL	Wis³a (2)	1953	2	13
150210180	ANNOPOL	Wis³a (2)	1953	3	12
150210180	ANNOPOL	Wis³a (2)	1953	3	13
150210180	ANNOPOL	Wis³a (2)	1953	3	14
150210180	ANNOPOL	Wis³a (2)	1953	3	15
150210180	ANNOPOL	Wis³a (2)	1953	3	16
150210180	ANNOPOL	Wis³a (2)	1953	3	17
150210180	ANNOPOL	Wis³a (2)	1953	3	18
150210180	ANNOPOL	Wis³a (2)	1953	3	19
150210180	ANNOPOL	Wis³a (2)	1953	3	20
150210180	ANNOPOL	Wis³a (2)	1953	3	21
150210180	ANNOPOL	Wis³a (2)	1953	3	22
150210180	ANNOPOL	Wis³a (2)	1953	3	23
150210180	ANNOPOL	Wis³a (2)	1953	3	24
150210180	ANNOPOL	Wis³a (2)	1953	3	25
150210180	ANNOPOL	Wis³a (2)	1953	3	26
150210180	ANNOPOL	Wis³a (2)	1953	3	27
150210180	ANNOPOL	Wis³a (2)	1953	3	30
150210180	ANNOPOL	Wis³a (2)	1953	3	31
150210180	ANNOPOL	Wis³a (2)	1953	4	4
150210180	ANNOPOL	Wis³a (2)	1953	4	5
150210180	ANNOPOL	Wis³a (2)	1953	4	6
150210180	ANNOPOL	Wis³a (2)	1953	4	7
150210180	ANNOPOL	Wis³a (2)	1953	4	8
150210180	ANNOPOL	Wis³a (2)	1953	4	9
150210180	ANNOPOL	Wis³a (2)	1953	4	10
150210180	ANNOPOL	Wis³a (2)	1953	4	11
150210180	ANNOPOL	Wis³a (2)	1953	4	12
150210180	ANNOPOL	Wis³a (2)	1953	4	13
150210180	ANNOPOL	Wis³a (2)	1953	4	14
150210180	ANNOPOL	Wis³a (2)	1953	4	15
150210180	ANNOPOL	Wis³a (2)	1953	4	16
150210180	ANNOPOL	Wis³a (2)	1953	4	17
150210180	ANNOPOL	Wis³a (2)	1953	4	18
150210180	ANNOPOL	Wis³a (2)	1953	4	19
151210120	DÊBLIN	Wis³a (2)	1953	2	5
151210120	DÊBLIN	Wis³a (2)	1953	2	6
151210120	DÊBLIN	Wis³a (2)	1953	2	7
151210120	DÊBLIN	Wis³a (2)	1953	2	8
151210120	DÊBLIN	Wis³a (2)	1953	2	9
151210120	DÊBLIN	Wis³a (2)	1953	2	10
151210120	DÊBLIN	Wis³a (2)	1953	2	11
151210120	DÊBLIN	Wis³a (2)	1953	2	12
151210120	DÊBLIN	Wis³a (2)	1953	2	13
151210120	DÊBLIN	Wis³a (2)	1953	3	12
151210120	DÊBLIN	Wis³a (2)	1953	3	13
151210120	DÊBLIN	Wis³a (2)	1953	3	14
151210120	DÊBLIN	Wis³a (2)	1953	3	15
151210120	DÊBLIN	Wis³a (2)	1953	3	16
151210120	DÊBLIN	Wis³a (2)	1953	3	17
151210120	DÊBLIN	Wis³a (2)	1953	3	18
151210120	DÊBLIN	Wis³a (2)	1953	3	19
151210120	DÊBLIN	Wis³a (2)	1953	3	20
151210120	DÊBLIN	Wis³a (2)	1953	3	21
151210120	DÊBLIN	Wis³a (2)	1953	3	22
151210120	DÊBLIN	Wis³a (2)	1953	3	23
151210120	DÊBLIN	Wis³a (2)	1953	3	24
151210120	DÊBLIN	Wis³a (2)	1953	3	25
151210120	DÊBLIN	Wis³a (2)	1953	3	26
151210120	DÊBLIN	Wis³a (2)	1953	3	27
151210120	DÊBLIN	Wis³a (2)	1953	3	28
151210120	DÊBLIN	Wis³a (2)	1953	3	29
151210120	DÊBLIN	Wis³a (2)	1953	3	30
151210120	DÊBLIN	Wis³a (2)	1953	3	31
151210120	DÊBLIN	Wis³a (2)	1953	4	1
151210120	DÊBLIN	Wis³a (2)	1953	4	4
151210120	DÊBLIN	Wis³a (2)	1953	4	5
151210120	DÊBLIN	Wis³a (2)	1953	4	6
151210120	DÊBLIN	Wis³a (2)	1953	4	7
151210120	DÊBLIN	Wis³a (2)	1953	4	8
151210120	DÊBLIN	Wis³a (2)	1953	4	9
151210120	DÊBLIN	Wis³a (2)	1953	4	10
151210120	DÊBLIN	Wis³a (2)	1953	4	11
151210120	DÊBLIN	Wis³a (2)	1953	4	12
151210120	DÊBLIN	Wis³a (2)	1953	4	13
151210120	DÊBLIN	Wis³a (2)	1953	4	14
151210120	DÊBLIN	Wis³a (2)	1953	4	15
151210120	DÊBLIN	Wis³a (2)	1953	4	16
151210120	DÊBLIN	Wis³a (2)	1953	4	17
151210120	DÊBLIN	Wis³a (2)	1953	4	18
151210120	DÊBLIN	Wis³a (2)	1953	4	19
151210120	DÊBLIN	Wis³a (2)	1953	4	20
151210120	DÊBLIN	Wis³a (2)	1953	4	21
151210120	DÊBLIN	Wis³a (2)	1953	5	13
151210120	DÊBLIN	Wis³a (2)	1953	5	14
151210120	DÊBLIN	Wis³a (2)	1953	5	15
151210210	KRÓLEWSKI LAS	Wis³a (2)	1953	2	13
151210210	KRÓLEWSKI LAS	Wis³a (2)	1953	2	14
151210210	KRÓLEWSKI LAS	Wis³a (2)	1953	2	15
151210210	KRÓLEWSKI LAS	Wis³a (2)	1953	2	16
151210210	KRÓLEWSKI LAS	Wis³a (2)	1953	2	17
151210210	KRÓLEWSKI LAS	Wis³a (2)	1953	2	18
151210210	KRÓLEWSKI LAS	Wis³a (2)	1953	2	19
151210210	KRÓLEWSKI LAS	Wis³a (2)	1953	2	20
151210210	KRÓLEWSKI LAS	Wis³a (2)	1953	2	21
151210210	KRÓLEWSKI LAS	Wis³a (2)	1953	2	22
151210210	KRÓLEWSKI LAS	Wis³a (2)	1953	2	23
151210210	KRÓLEWSKI LAS	Wis³a (2)	1953	2	24
151210210	KRÓLEWSKI LAS	Wis³a (2)	1953	2	25
151210210	KRÓLEWSKI LAS	Wis³a (2)	1953	2	26
151210210	KRÓLEWSKI LAS	Wis³a (2)	1953	2	27
151210210	KRÓLEWSKI LAS	Wis³a (2)	1953	2	28
151210210	KRÓLEWSKI LAS	Wis³a (2)	1953	2	29
151210210	KRÓLEWSKI LAS	Wis³a (2)	1953	2	30
151210210	KRÓLEWSKI LAS	Wis³a (2)	1953	3	5
151210210	KRÓLEWSKI LAS	Wis³a (2)	1953	3	6
151210210	KRÓLEWSKI LAS	Wis³a (2)	1953	3	12
151210210	KRÓLEWSKI LAS	Wis³a (2)	1953	3	13
151210210	KRÓLEWSKI LAS	Wis³a (2)	1953	3	14
151210210	KRÓLEWSKI LAS	Wis³a (2)	1953	3	15
151210210	KRÓLEWSKI LAS	Wis³a (2)	1953	3	16
151210210	KRÓLEWSKI LAS	Wis³a (2)	1953	3	17
151210210	KRÓLEWSKI LAS	Wis³a (2)	1953	3	18
151210210	KRÓLEWSKI LAS	Wis³a (2)	1953	3	19
151210210	KRÓLEWSKI LAS	Wis³a (2)	1953	3	20
151210210	KRÓLEWSKI LAS	Wis³a (2)	1953	3	21
151210210	KRÓLEWSKI LAS	Wis³a (2)	1953	3	22
151210210	KRÓLEWSKI LAS	Wis³a (2)	1953	3	23
151210210	KRÓLEWSKI LAS	Wis³a (2)	1953	3	24
151210210	KRÓLEWSKI LAS	Wis³a (2)	1953	3	25
151210210	KRÓLEWSKI LAS	Wis³a (2)	1953	3	26
151210210	KRÓLEWSKI LAS	Wis³a (2)	1953	3	27
151210210	KRÓLEWSKI LAS	Wis³a (2)	1953	3	28
151210210	KRÓLEWSKI LAS	Wis³a (2)	1953	3	29
151210210	KRÓLEWSKI LAS	Wis³a (2)	1953	3	30
151210210	KRÓLEWSKI LAS	Wis³a (2)	1953	3	31
151210210	KRÓLEWSKI LAS	Wis³a (2)	1953	4	1
151210210	KRÓLEWSKI LAS	Wis³a (2)	1953	4	2
151210210	KRÓLEWSKI LAS	Wis³a (2)	1953	4	3
151210210	KRÓLEWSKI LAS	Wis³a (2)	1953	4	4
151210210	KRÓLEWSKI LAS	Wis³a (2)	1953	4	5
151210210	KRÓLEWSKI LAS	Wis³a (2)	1953	4	6
151210210	KRÓLEWSKI LAS	Wis³a (2)	1953	4	7
151210210	KRÓLEWSKI LAS	Wis³a (2)	1953	4	8
151210210	KRÓLEWSKI LAS	Wis³a (2)	1953	4	9
151210210	KRÓLEWSKI LAS	Wis³a (2)	1953	4	10
151210210	KRÓLEWSKI LAS	Wis³a (2)	1953	4	11
151210210	KRÓLEWSKI LAS	Wis³a (2)	1953	4	12
151210210	KRÓLEWSKI LAS	Wis³a (2)	1953	4	13
151210210	KRÓLEWSKI LAS	Wis³a (2)	1953	4	14
151210210	KRÓLEWSKI LAS	Wis³a (2)	1953	4	15
151210210	KRÓLEWSKI LAS	Wis³a (2)	1953	4	16
151210210	KRÓLEWSKI LAS	Wis³a (2)	1953	5	13
151210210	KRÓLEWSKI LAS	Wis³a (2)	1953	5	14
151210210	KRÓLEWSKI LAS	Wis³a (2)	1953	5	15
154180150	TCZEW	Wis³a (2)	1953	2	3
154180150	TCZEW	Wis³a (2)	1953	2	4
154180150	TCZEW	Wis³a (2)	1953	2	5
154180150	TCZEW	Wis³a (2)	1953	2	6
154180150	TCZEW	Wis³a (2)	1953	2	7
154180150	TCZEW	Wis³a (2)	1953	2	8
154180150	TCZEW	Wis³a (2)	1953	2	9
154180150	TCZEW	Wis³a (2)	1953	2	10
154180150	TCZEW	Wis³a (2)	1953	2	11
154180150	TCZEW	Wis³a (2)	1953	2	12
154180150	TCZEW	Wis³a (2)	1953	2	13
154180150	TCZEW	Wis³a (2)	1953	2	14
154180150	TCZEW	Wis³a (2)	1953	2	15
154180150	TCZEW	Wis³a (2)	1953	2	16
154180150	TCZEW	Wis³a (2)	1953	2	17
154180150	TCZEW	Wis³a (2)	1953	2	18
154180150	TCZEW	Wis³a (2)	1953	2	19
154180150	TCZEW	Wis³a (2)	1953	2	20
154180150	TCZEW	Wis³a (2)	1953	2	21
154180150	TCZEW	Wis³a (2)	1953	2	22
154180150	TCZEW	Wis³a (2)	1953	2	23
154180150	TCZEW	Wis³a (2)	1953	2	24
154180150	TCZEW	Wis³a (2)	1953	2	25
154180150	TCZEW	Wis³a (2)	1953	2	26
154180150	TCZEW	Wis³a (2)	1953	2	27
154180150	TCZEW	Wis³a (2)	1953	2	28
154180150	TCZEW	Wis³a (2)	1953	2	29
154180150	TCZEW	Wis³a (2)	1953	2	30
154180150	TCZEW	Wis³a (2)	1953	2	31
154180150	TCZEW	Wis³a (2)	1953	3	1
154180150	TCZEW	Wis³a (2)	1953	3	2
154180150	TCZEW	Wis³a (2)	1953	3	3
154180150	TCZEW	Wis³a (2)	1953	3	4
154180150	TCZEW	Wis³a (2)	1953	3	5
154180150	TCZEW	Wis³a (2)	1953	3	6
154180150	TCZEW	Wis³a (2)	1953	3	7
154180150	TCZEW	Wis³a (2)	1953	3	8
154180150	TCZEW	Wis³a (2)	1953	3	9
154180150	TCZEW	Wis³a (2)	1953	3	10
154180150	TCZEW	Wis³a (2)	1953	3	11
154180150	TCZEW	Wis³a (2)	1953	3	12
154180150	TCZEW	Wis³a (2)	1953	3	13
154180150	TCZEW	Wis³a (2)	1953	3	14
154180150	TCZEW	Wis³a (2)	1953	3	15
154180150	TCZEW	Wis³a (2)	1953	3	16
154180150	TCZEW	Wis³a (2)	1953	3	17
154180150	TCZEW	Wis³a (2)	1953	3	18
154180150	TCZEW	Wis³a (2)	1953	3	19
154180150	TCZEW	Wis³a (2)	1953	3	20
154180150	TCZEW	Wis³a (2)	1953	3	21
154180150	TCZEW	Wis³a (2)	1953	3	22
154180150	TCZEW	Wis³a (2)	1953	3	23
154180150	TCZEW	Wis³a (2)	1953	3	24
154180150	TCZEW	Wis³a (2)	1953	3	25
154180150	TCZEW	Wis³a (2)	1953	3	26
154180150	TCZEW	Wis³a (2)	1953	3	27
154180150	TCZEW	Wis³a (2)	1953	3	28
154180150	TCZEW	Wis³a (2)	1953	3	29
154180150	TCZEW	Wis³a (2)	1953	3	30
154180150	TCZEW	Wis³a (2)	1953	3	31
154180150	TCZEW	Wis³a (2)	1953	4	1
154180150	TCZEW	Wis³a (2)	1953	4	2
154180150	TCZEW	Wis³a (2)	1953	4	3
154180150	TCZEW	Wis³a (2)	1953	4	4
154180150	TCZEW	Wis³a (2)	1953	4	5
154180150	TCZEW	Wis³a (2)	1953	4	6
154180150	TCZEW	Wis³a (2)	1953	4	7
154180150	TCZEW	Wis³a (2)	1953	4	8
154180150	TCZEW	Wis³a (2)	1953	4	9
154180150	TCZEW	Wis³a (2)	1953	4	10
154180150	TCZEW	Wis³a (2)	1953	4	11
154180150	TCZEW	Wis³a (2)	1953	4	12
154180150	TCZEW	Wis³a (2)	1953	4	13
154180150	TCZEW	Wis³a (2)	1953	4	14
154180150	TCZEW	Wis³a (2)	1953	4	15
154180150	TCZEW	Wis³a (2)	1953	4	16
154180150	TCZEW	Wis³a (2)	1953	4	17
154180150	TCZEW	Wis³a (2)	1953	4	18
154180150	TCZEW	Wis³a (2)	1953	4	19
154180150	TCZEW	Wis³a (2)	1953	4	20
154180150	TCZEW	Wis³a (2)	1953	4	21
154180150	TCZEW	Wis³a (2)	1953	4	22
150230050	OR£ÓW DREWNIANY	Wolica (2432)	1953	2	1
150230050	OR£ÓW DREWNIANY	Wolica (2432)	1953	2	2
150230050	OR£ÓW DREWNIANY	Wolica (2432)	1953	2	3
150230050	OR£ÓW DREWNIANY	Wolica (2432)	1953	2	4
150230050	OR£ÓW DREWNIANY	Wolica (2432)	1953	2	5
150230050	OR£ÓW DREWNIANY	Wolica (2432)	1953	2	6
150230050	OR£ÓW DREWNIANY	Wolica (2432)	1953	2	7
150230050	OR£ÓW DREWNIANY	Wolica (2432)	1953	2	8
150230050	OR£ÓW DREWNIANY	Wolica (2432)	1953	2	9
150230050	OR£ÓW DREWNIANY	Wolica (2432)	1953	2	10
150230050	OR£ÓW DREWNIANY	Wolica (2432)	1953	2	11
150230050	OR£ÓW DREWNIANY	Wolica (2432)	1953	2	12
150230050	OR£ÓW DREWNIANY	Wolica (2432)	1953	2	13
150230050	OR£ÓW DREWNIANY	Wolica (2432)	1953	2	14
150230050	OR£ÓW DREWNIANY	Wolica (2432)	1953	2	15
150230050	OR£ÓW DREWNIANY	Wolica (2432)	1953	2	16
150230050	OR£ÓW DREWNIANY	Wolica (2432)	1953	2	17
150230050	OR£ÓW DREWNIANY	Wolica (2432)	1953	2	18
150230050	OR£ÓW DREWNIANY	Wolica (2432)	1953	2	19
150230050	OR£ÓW DREWNIANY	Wolica (2432)	1953	2	20
150230050	OR£ÓW DREWNIANY	Wolica (2432)	1953	2	21
150230050	OR£ÓW DREWNIANY	Wolica (2432)	1953	2	22
150230050	OR£ÓW DREWNIANY	Wolica (2432)	1953	3	11
150230050	OR£ÓW DREWNIANY	Wolica (2432)	1953	3	12
150230050	OR£ÓW DREWNIANY	Wolica (2432)	1953	3	13
150230050	OR£ÓW DREWNIANY	Wolica (2432)	1953	3	14
150230050	OR£ÓW DREWNIANY	Wolica (2432)	1953	3	15
150230050	OR£ÓW DREWNIANY	Wolica (2432)	1953	3	16
150230050	OR£ÓW DREWNIANY	Wolica (2432)	1953	3	17
150230050	OR£ÓW DREWNIANY	Wolica (2432)	1953	3	18
150230050	OR£ÓW DREWNIANY	Wolica (2432)	1953	3	19
150230050	OR£ÓW DREWNIANY	Wolica (2432)	1953	3	20
150230050	OR£ÓW DREWNIANY	Wolica (2432)	1953	3	21
150230050	OR£ÓW DREWNIANY	Wolica (2432)	1953	3	22
150230050	OR£ÓW DREWNIANY	Wolica (2432)	1953	3	23
150230050	OR£ÓW DREWNIANY	Wolica (2432)	1953	3	24
150230050	OR£ÓW DREWNIANY	Wolica (2432)	1953	3	25
150230050	OR£ÓW DREWNIANY	Wolica (2432)	1953	3	26
150230050	OR£ÓW DREWNIANY	Wolica (2432)	1953	3	27
150230050	OR£ÓW DREWNIANY	Wolica (2432)	1953	3	28
150230050	OR£ÓW DREWNIANY	Wolica (2432)	1953	3	29
150230050	OR£ÓW DREWNIANY	Wolica (2432)	1953	3	30
150230050	OR£ÓW DREWNIANY	Wolica (2432)	1953	3	31
150230050	OR£ÓW DREWNIANY	Wolica (2432)	1953	4	1
150230050	OR£ÓW DREWNIANY	Wolica (2432)	1953	4	2
150230050	OR£ÓW DREWNIANY	Wolica (2432)	1953	4	3
150230050	OR£ÓW DREWNIANY	Wolica (2432)	1953	4	4
150230050	OR£ÓW DREWNIANY	Wolica (2432)	1953	4	5
150230050	OR£ÓW DREWNIANY	Wolica (2432)	1953	4	6
150230050	OR£ÓW DREWNIANY	Wolica (2432)	1953	4	7
150230050	OR£ÓW DREWNIANY	Wolica (2432)	1953	4	8
150230050	OR£ÓW DREWNIANY	Wolica (2432)	1953	4	9
150230050	OR£ÓW DREWNIANY	Wolica (2432)	1953	4	10
150230050	OR£ÓW DREWNIANY	Wolica (2432)	1953	4	11
150230050	OR£ÓW DREWNIANY	Wolica (2432)	1953	4	12
150230050	OR£ÓW DREWNIANY	Wolica (2432)	1953	4	13
150230050	OR£ÓW DREWNIANY	Wolica (2432)	1953	4	14
150230050	OR£ÓW DREWNIANY	Wolica (2432)	1953	4	15
150230050	OR£ÓW DREWNIANY	Wolica (2432)	1953	4	16
150230050	OR£ÓW DREWNIANY	Wolica (2432)	1953	4	17
150230050	OR£ÓW DREWNIANY	Wolica (2432)	1953	4	18
150230050	OR£ÓW DREWNIANY	Wolica (2432)	1953	4	19
150230050	OR£ÓW DREWNIANY	Wolica (2432)	1953	4	20
150230050	OR£ÓW DREWNIANY	Wolica (2432)	1953	4	21
150230050	OR£ÓW DREWNIANY	Wolica (2432)	1953	4	22
150230050	OR£ÓW DREWNIANY	Wolica (2432)	1953	4	23
150230050	OR£ÓW DREWNIANY	Wolica (2432)	1953	4	24
150230050	OR£ÓW DREWNIANY	Wolica (2432)	1953	5	5
150230050	OR£ÓW DREWNIANY	Wolica (2432)	1953	5	12
150160180	K£ODZKO	Nysa K³odzka (12)	1954	1	17
150160180	K£ODZKO	Nysa K³odzka (12)	1954	1	18
150160180	K£ODZKO	Nysa K³odzka (12)	1954	1	19
150160180	K£ODZKO	Nysa K³odzka (12)	1954	1	20
150160180	K£ODZKO	Nysa K³odzka (12)	1954	1	24
150160180	K£ODZKO	Nysa K³odzka (12)	1954	1	25
150160180	K£ODZKO	Nysa K³odzka (12)	1954	1	26
150160180	K£ODZKO	Nysa K³odzka (12)	1954	1	27
150160180	K£ODZKO	Nysa K³odzka (12)	1954	1	28
150160180	K£ODZKO	Nysa K³odzka (12)	1954	1	29
150160180	K£ODZKO	Nysa K³odzka (12)	1954	1	30
150160180	K£ODZKO	Nysa K³odzka (12)	1954	2	17
150160180	K£ODZKO	Nysa K³odzka (12)	1954	2	18
150160180	K£ODZKO	Nysa K³odzka (12)	1954	2	19
150160180	K£ODZKO	Nysa K³odzka (12)	1954	2	20
150160180	K£ODZKO	Nysa K³odzka (12)	1954	2	21
150160180	K£ODZKO	Nysa K³odzka (12)	1954	2	22
150160180	K£ODZKO	Nysa K³odzka (12)	1954	2	27
150160180	K£ODZKO	Nysa K³odzka (12)	1954	2	28
150160180	K£ODZKO	Nysa K³odzka (12)	1954	2	29
150160180	K£ODZKO	Nysa K³odzka (12)	1954	2	30
150160180	K£ODZKO	Nysa K³odzka (12)	1954	2	31
150160180	K£ODZKO	Nysa K³odzka (12)	1954	3	1
150160180	K£ODZKO	Nysa K³odzka (12)	1954	3	2
150160180	K£ODZKO	Nysa K³odzka (12)	1954	3	3
150160180	K£ODZKO	Nysa K³odzka (12)	1954	3	4
150160180	K£ODZKO	Nysa K³odzka (12)	1954	3	5
150160180	K£ODZKO	Nysa K³odzka (12)	1954	3	6
150160180	K£ODZKO	Nysa K³odzka (12)	1954	3	7
150160180	K£ODZKO	Nysa K³odzka (12)	1954	3	8
150160180	K£ODZKO	Nysa K³odzka (12)	1954	3	9
150160180	K£ODZKO	Nysa K³odzka (12)	1954	3	10
150160180	K£ODZKO	Nysa K³odzka (12)	1954	3	11
150160180	K£ODZKO	Nysa K³odzka (12)	1954	3	12
150160180	K£ODZKO	Nysa K³odzka (12)	1954	3	13
150160180	K£ODZKO	Nysa K³odzka (12)	1954	3	14
150160180	K£ODZKO	Nysa K³odzka (12)	1954	3	15
150160180	K£ODZKO	Nysa K³odzka (12)	1954	3	16
150160180	K£ODZKO	Nysa K³odzka (12)	1954	3	17
150160180	K£ODZKO	Nysa K³odzka (12)	1954	3	18
150160180	K£ODZKO	Nysa K³odzka (12)	1954	3	19
150160180	K£ODZKO	Nysa K³odzka (12)	1954	3	20
150160180	K£ODZKO	Nysa K³odzka (12)	1954	3	21
150160180	K£ODZKO	Nysa K³odzka (12)	1954	3	22
150160180	K£ODZKO	Nysa K³odzka (12)	1954	3	23
150160180	K£ODZKO	Nysa K³odzka (12)	1954	3	24
150160180	K£ODZKO	Nysa K³odzka (12)	1954	3	25
150160180	K£ODZKO	Nysa K³odzka (12)	1954	3	26
150160180	K£ODZKO	Nysa K³odzka (12)	1954	3	27
150160180	K£ODZKO	Nysa K³odzka (12)	1954	3	28
150160180	K£ODZKO	Nysa K³odzka (12)	1954	3	29
150160180	K£ODZKO	Nysa K³odzka (12)	1954	3	30
150160180	K£ODZKO	Nysa K³odzka (12)	1954	3	31
150160180	K£ODZKO	Nysa K³odzka (12)	1954	4	1
150160180	K£ODZKO	Nysa K³odzka (12)	1954	4	2
150160180	K£ODZKO	Nysa K³odzka (12)	1954	4	3
150160180	K£ODZKO	Nysa K³odzka (12)	1954	4	4
150160180	K£ODZKO	Nysa K³odzka (12)	1954	4	5
150160180	K£ODZKO	Nysa K³odzka (12)	1954	4	6
150160180	K£ODZKO	Nysa K³odzka (12)	1954	4	7
150160180	K£ODZKO	Nysa K³odzka (12)	1954	4	8
150160180	K£ODZKO	Nysa K³odzka (12)	1954	4	9
150160180	K£ODZKO	Nysa K³odzka (12)	1954	4	10
150160180	K£ODZKO	Nysa K³odzka (12)	1954	4	11
150160180	K£ODZKO	Nysa K³odzka (12)	1954	4	12
150160180	K£ODZKO	Nysa K³odzka (12)	1954	4	13
150160180	K£ODZKO	Nysa K³odzka (12)	1954	4	14
150160180	K£ODZKO	Nysa K³odzka (12)	1954	4	15
150160180	K£ODZKO	Nysa K³odzka (12)	1954	4	16
150160180	K£ODZKO	Nysa K³odzka (12)	1954	4	17
150160180	K£ODZKO	Nysa K³odzka (12)	1954	4	18
150160180	K£ODZKO	Nysa K³odzka (12)	1954	4	19
150160180	K£ODZKO	Nysa K³odzka (12)	1954	4	20
150160180	K£ODZKO	Nysa K³odzka (12)	1954	4	21
150160180	K£ODZKO	Nysa K³odzka (12)	1954	4	22
150160180	K£ODZKO	Nysa K³odzka (12)	1954	4	23
150160180	K£ODZKO	Nysa K³odzka (12)	1954	4	24
150160180	K£ODZKO	Nysa K³odzka (12)	1954	4	25
150160180	K£ODZKO	Nysa K³odzka (12)	1954	4	26
150160180	K£ODZKO	Nysa K³odzka (12)	1954	4	27
150160180	K£ODZKO	Nysa K³odzka (12)	1954	4	28
150160180	K£ODZKO	Nysa K³odzka (12)	1954	5	1
150160180	K£ODZKO	Nysa K³odzka (12)	1954	5	2
150160180	K£ODZKO	Nysa K³odzka (12)	1954	5	3
150160180	K£ODZKO	Nysa K³odzka (12)	1954	5	4
150160180	K£ODZKO	Nysa K³odzka (12)	1954	5	5
150160180	K£ODZKO	Nysa K³odzka (12)	1954	5	6
150160180	K£ODZKO	Nysa K³odzka (12)	1954	5	7
150160180	K£ODZKO	Nysa K³odzka (12)	1954	5	9
150160180	K£ODZKO	Nysa K³odzka (12)	1954	5	10
150160180	K£ODZKO	Nysa K³odzka (12)	1954	5	11
150160180	K£ODZKO	Nysa K³odzka (12)	1954	5	12
150160180	K£ODZKO	Nysa K³odzka (12)	1954	5	13
150160180	K£ODZKO	Nysa K³odzka (12)	1954	5	14
150160180	K£ODZKO	Nysa K³odzka (12)	1954	5	15
150160180	K£ODZKO	Nysa K³odzka (12)	1954	5	16
150160180	K£ODZKO	Nysa K³odzka (12)	1954	5	17
150160180	K£ODZKO	Nysa K³odzka (12)	1954	5	18
150160180	K£ODZKO	Nysa K³odzka (12)	1954	5	19
150160180	K£ODZKO	Nysa K³odzka (12)	1954	5	20
150160180	K£ODZKO	Nysa K³odzka (12)	1954	5	21
150160180	K£ODZKO	Nysa K³odzka (12)	1954	5	22
150160180	K£ODZKO	Nysa K³odzka (12)	1954	5	23
151170100	MICHALICE	Widawa (136)	1954	2	19
151170100	MICHALICE	Widawa (136)	1954	2	20
151170100	MICHALICE	Widawa (136)	1954	2	21
151170100	MICHALICE	Widawa (136)	1954	2	22
151170100	MICHALICE	Widawa (136)	1954	2	23
151170100	MICHALICE	Widawa (136)	1954	2	24
151170100	MICHALICE	Widawa (136)	1954	2	25
151170100	MICHALICE	Widawa (136)	1954	2	26
150210180	ANNOPOL	Wis³a (2)	1954	1	27
150210180	ANNOPOL	Wis³a (2)	1954	1	28
150210180	ANNOPOL	Wis³a (2)	1954	1	29
150210180	ANNOPOL	Wis³a (2)	1954	2	14
150210180	ANNOPOL	Wis³a (2)	1954	2	15
150210180	ANNOPOL	Wis³a (2)	1954	2	16
150210180	ANNOPOL	Wis³a (2)	1954	2	17
150210180	ANNOPOL	Wis³a (2)	1954	2	18
150210180	ANNOPOL	Wis³a (2)	1954	2	19
150210180	ANNOPOL	Wis³a (2)	1954	2	25
150210180	ANNOPOL	Wis³a (2)	1954	2	26
150210180	ANNOPOL	Wis³a (2)	1954	3	1
150210180	ANNOPOL	Wis³a (2)	1954	3	2
150210180	ANNOPOL	Wis³a (2)	1954	3	3
150210180	ANNOPOL	Wis³a (2)	1954	3	4
150210180	ANNOPOL	Wis³a (2)	1954	3	5
150210180	ANNOPOL	Wis³a (2)	1954	3	6
150210180	ANNOPOL	Wis³a (2)	1954	3	7
150210180	ANNOPOL	Wis³a (2)	1954	3	8
150210180	ANNOPOL	Wis³a (2)	1954	3	9
150210180	ANNOPOL	Wis³a (2)	1954	3	10
150210180	ANNOPOL	Wis³a (2)	1954	3	11
150210180	ANNOPOL	Wis³a (2)	1954	3	12
150210180	ANNOPOL	Wis³a (2)	1954	3	13
150210180	ANNOPOL	Wis³a (2)	1954	3	14
150210180	ANNOPOL	Wis³a (2)	1954	3	15
150210180	ANNOPOL	Wis³a (2)	1954	3	16
150210180	ANNOPOL	Wis³a (2)	1954	3	17
150210180	ANNOPOL	Wis³a (2)	1954	3	18
150210180	ANNOPOL	Wis³a (2)	1954	3	19
150210180	ANNOPOL	Wis³a (2)	1954	3	20
150210180	ANNOPOL	Wis³a (2)	1954	3	21
150210180	ANNOPOL	Wis³a (2)	1954	3	22
150210180	ANNOPOL	Wis³a (2)	1954	3	23
150210180	ANNOPOL	Wis³a (2)	1954	3	24
150210180	ANNOPOL	Wis³a (2)	1954	3	25
150210180	ANNOPOL	Wis³a (2)	1954	3	26
150210180	ANNOPOL	Wis³a (2)	1954	3	27
150210180	ANNOPOL	Wis³a (2)	1954	3	28
150210180	ANNOPOL	Wis³a (2)	1954	3	29
150210180	ANNOPOL	Wis³a (2)	1954	3	30
150210180	ANNOPOL	Wis³a (2)	1954	3	31
150210180	ANNOPOL	Wis³a (2)	1954	4	1
150210180	ANNOPOL	Wis³a (2)	1954	4	2
150210180	ANNOPOL	Wis³a (2)	1954	4	3
150210180	ANNOPOL	Wis³a (2)	1954	4	4
150210180	ANNOPOL	Wis³a (2)	1954	4	5
150210180	ANNOPOL	Wis³a (2)	1954	4	6
150210180	ANNOPOL	Wis³a (2)	1954	4	7
150210180	ANNOPOL	Wis³a (2)	1954	4	8
150210180	ANNOPOL	Wis³a (2)	1954	4	9
150210180	ANNOPOL	Wis³a (2)	1954	4	10
150210180	ANNOPOL	Wis³a (2)	1954	4	11
150210180	ANNOPOL	Wis³a (2)	1954	4	12
150210180	ANNOPOL	Wis³a (2)	1954	4	13
150210180	ANNOPOL	Wis³a (2)	1954	4	14
150210180	ANNOPOL	Wis³a (2)	1954	4	15
150210180	ANNOPOL	Wis³a (2)	1954	4	16
150210180	ANNOPOL	Wis³a (2)	1954	4	17
150210180	ANNOPOL	Wis³a (2)	1954	4	18
150210180	ANNOPOL	Wis³a (2)	1954	4	19
150210180	ANNOPOL	Wis³a (2)	1954	4	20
150210180	ANNOPOL	Wis³a (2)	1954	4	21
150210180	ANNOPOL	Wis³a (2)	1954	4	22
150210180	ANNOPOL	Wis³a (2)	1954	4	23
150210180	ANNOPOL	Wis³a (2)	1954	4	24
150210180	ANNOPOL	Wis³a (2)	1954	4	25
150210180	ANNOPOL	Wis³a (2)	1954	4	26
150210180	ANNOPOL	Wis³a (2)	1954	4	27
150210180	ANNOPOL	Wis³a (2)	1954	4	28
150210180	ANNOPOL	Wis³a (2)	1954	5	1
150210180	ANNOPOL	Wis³a (2)	1954	5	2
150210180	ANNOPOL	Wis³a (2)	1954	5	3
150210180	ANNOPOL	Wis³a (2)	1954	5	4
150210180	ANNOPOL	Wis³a (2)	1954	5	5
150210180	ANNOPOL	Wis³a (2)	1954	5	6
150210180	ANNOPOL	Wis³a (2)	1954	5	7
150210180	ANNOPOL	Wis³a (2)	1954	5	8
151210120	DÊBLIN	Wis³a (2)	1954	1	3
151210120	DÊBLIN	Wis³a (2)	1954	1	25
151210120	DÊBLIN	Wis³a (2)	1954	1	26
151210120	DÊBLIN	Wis³a (2)	1954	1	27
151210120	DÊBLIN	Wis³a (2)	1954	1	28
151210120	DÊBLIN	Wis³a (2)	1954	1	29
151210120	DÊBLIN	Wis³a (2)	1954	2	15
151210120	DÊBLIN	Wis³a (2)	1954	2	16
151210120	DÊBLIN	Wis³a (2)	1954	2	17
151210120	DÊBLIN	Wis³a (2)	1954	2	18
151210120	DÊBLIN	Wis³a (2)	1954	2	19
151210120	DÊBLIN	Wis³a (2)	1954	2	20
151210120	DÊBLIN	Wis³a (2)	1954	2	21
151210120	DÊBLIN	Wis³a (2)	1954	2	22
151210120	DÊBLIN	Wis³a (2)	1954	2	23
151210120	DÊBLIN	Wis³a (2)	1954	2	24
151210120	DÊBLIN	Wis³a (2)	1954	2	25
151210120	DÊBLIN	Wis³a (2)	1954	2	26
151210120	DÊBLIN	Wis³a (2)	1954	2	27
151210120	DÊBLIN	Wis³a (2)	1954	2	28
151210120	DÊBLIN	Wis³a (2)	1954	2	29
151210120	DÊBLIN	Wis³a (2)	1954	2	30
151210120	DÊBLIN	Wis³a (2)	1954	2	31
151210120	DÊBLIN	Wis³a (2)	1954	3	1
151210120	DÊBLIN	Wis³a (2)	1954	3	2
151210120	DÊBLIN	Wis³a (2)	1954	3	3
151210120	DÊBLIN	Wis³a (2)	1954	3	4
151210120	DÊBLIN	Wis³a (2)	1954	3	5
151210120	DÊBLIN	Wis³a (2)	1954	3	6
151210120	DÊBLIN	Wis³a (2)	1954	3	7
151210120	DÊBLIN	Wis³a (2)	1954	3	8
151210120	DÊBLIN	Wis³a (2)	1954	3	9
151210120	DÊBLIN	Wis³a (2)	1954	3	10
151210120	DÊBLIN	Wis³a (2)	1954	3	11
151210120	DÊBLIN	Wis³a (2)	1954	3	12
151210120	DÊBLIN	Wis³a (2)	1954	3	13
151210120	DÊBLIN	Wis³a (2)	1954	3	14
151210120	DÊBLIN	Wis³a (2)	1954	3	15
151210120	DÊBLIN	Wis³a (2)	1954	3	16
151210120	DÊBLIN	Wis³a (2)	1954	3	17
151210120	DÊBLIN	Wis³a (2)	1954	3	18
151210120	DÊBLIN	Wis³a (2)	1954	3	19
151210120	DÊBLIN	Wis³a (2)	1954	3	20
151210120	DÊBLIN	Wis³a (2)	1954	3	21
151210120	DÊBLIN	Wis³a (2)	1954	3	22
151210120	DÊBLIN	Wis³a (2)	1954	3	23
151210120	DÊBLIN	Wis³a (2)	1954	3	24
151210120	DÊBLIN	Wis³a (2)	1954	3	25
151210120	DÊBLIN	Wis³a (2)	1954	3	26
151210120	DÊBLIN	Wis³a (2)	1954	3	27
151210120	DÊBLIN	Wis³a (2)	1954	3	28
151210120	DÊBLIN	Wis³a (2)	1954	3	29
151210120	DÊBLIN	Wis³a (2)	1954	3	30
151210120	DÊBLIN	Wis³a (2)	1954	3	31
151210120	DÊBLIN	Wis³a (2)	1954	4	1
151210120	DÊBLIN	Wis³a (2)	1954	4	2
151210120	DÊBLIN	Wis³a (2)	1954	4	3
151210120	DÊBLIN	Wis³a (2)	1954	4	4
151210120	DÊBLIN	Wis³a (2)	1954	4	5
151210120	DÊBLIN	Wis³a (2)	1954	4	6
151210120	DÊBLIN	Wis³a (2)	1954	4	7
151210120	DÊBLIN	Wis³a (2)	1954	4	8
151210120	DÊBLIN	Wis³a (2)	1954	4	9
151210120	DÊBLIN	Wis³a (2)	1954	4	10
151210120	DÊBLIN	Wis³a (2)	1954	4	11
151210120	DÊBLIN	Wis³a (2)	1954	4	12
151210120	DÊBLIN	Wis³a (2)	1954	4	13
151210120	DÊBLIN	Wis³a (2)	1954	4	14
151210120	DÊBLIN	Wis³a (2)	1954	4	15
151210120	DÊBLIN	Wis³a (2)	1954	4	16
151210120	DÊBLIN	Wis³a (2)	1954	4	17
151210120	DÊBLIN	Wis³a (2)	1954	4	18
151210120	DÊBLIN	Wis³a (2)	1954	4	19
151210120	DÊBLIN	Wis³a (2)	1954	4	20
151210120	DÊBLIN	Wis³a (2)	1954	4	21
151210120	DÊBLIN	Wis³a (2)	1954	4	22
151210120	DÊBLIN	Wis³a (2)	1954	4	23
151210120	DÊBLIN	Wis³a (2)	1954	4	24
151210120	DÊBLIN	Wis³a (2)	1954	4	25
151210120	DÊBLIN	Wis³a (2)	1954	4	26
151210120	DÊBLIN	Wis³a (2)	1954	4	27
151210120	DÊBLIN	Wis³a (2)	1954	4	28
151210120	DÊBLIN	Wis³a (2)	1954	5	1
151210120	DÊBLIN	Wis³a (2)	1954	5	2
151210120	DÊBLIN	Wis³a (2)	1954	5	3
151210120	DÊBLIN	Wis³a (2)	1954	5	4
151210120	DÊBLIN	Wis³a (2)	1954	5	5
151210120	DÊBLIN	Wis³a (2)	1954	5	6
151210120	DÊBLIN	Wis³a (2)	1954	5	7
151210120	DÊBLIN	Wis³a (2)	1954	5	8
151210120	DÊBLIN	Wis³a (2)	1954	5	9
151210120	DÊBLIN	Wis³a (2)	1954	5	10
151210210	KRÓLEWSKI LAS	Wis³a (2)	1954	1	2
151210210	KRÓLEWSKI LAS	Wis³a (2)	1954	1	3
151210210	KRÓLEWSKI LAS	Wis³a (2)	1954	1	26
151210210	KRÓLEWSKI LAS	Wis³a (2)	1954	1	27
151210210	KRÓLEWSKI LAS	Wis³a (2)	1954	1	28
151210210	KRÓLEWSKI LAS	Wis³a (2)	1954	1	29
151210210	KRÓLEWSKI LAS	Wis³a (2)	1954	1	30
151210210	KRÓLEWSKI LAS	Wis³a (2)	1954	2	15
151210210	KRÓLEWSKI LAS	Wis³a (2)	1954	2	16
151210210	KRÓLEWSKI LAS	Wis³a (2)	1954	2	17
151210210	KRÓLEWSKI LAS	Wis³a (2)	1954	2	18
151210210	KRÓLEWSKI LAS	Wis³a (2)	1954	2	19
151210210	KRÓLEWSKI LAS	Wis³a (2)	1954	2	20
151210210	KRÓLEWSKI LAS	Wis³a (2)	1954	2	21
151210210	KRÓLEWSKI LAS	Wis³a (2)	1954	2	22
151210210	KRÓLEWSKI LAS	Wis³a (2)	1954	2	23
151210210	KRÓLEWSKI LAS	Wis³a (2)	1954	2	24
151210210	KRÓLEWSKI LAS	Wis³a (2)	1954	2	25
151210210	KRÓLEWSKI LAS	Wis³a (2)	1954	2	26
151210210	KRÓLEWSKI LAS	Wis³a (2)	1954	2	27
151210210	KRÓLEWSKI LAS	Wis³a (2)	1954	2	28
151210210	KRÓLEWSKI LAS	Wis³a (2)	1954	2	29
151210210	KRÓLEWSKI LAS	Wis³a (2)	1954	2	30
151210210	KRÓLEWSKI LAS	Wis³a (2)	1954	2	31
151210210	KRÓLEWSKI LAS	Wis³a (2)	1954	3	1
151210210	KRÓLEWSKI LAS	Wis³a (2)	1954	3	2
151210210	KRÓLEWSKI LAS	Wis³a (2)	1954	3	3
151210210	KRÓLEWSKI LAS	Wis³a (2)	1954	3	4
151210210	KRÓLEWSKI LAS	Wis³a (2)	1954	3	5
151210210	KRÓLEWSKI LAS	Wis³a (2)	1954	3	6
151210210	KRÓLEWSKI LAS	Wis³a (2)	1954	3	7
151210210	KRÓLEWSKI LAS	Wis³a (2)	1954	3	8
151210210	KRÓLEWSKI LAS	Wis³a (2)	1954	3	9
151210210	KRÓLEWSKI LAS	Wis³a (2)	1954	3	10
151210210	KRÓLEWSKI LAS	Wis³a (2)	1954	3	11
151210210	KRÓLEWSKI LAS	Wis³a (2)	1954	3	12
151210210	KRÓLEWSKI LAS	Wis³a (2)	1954	3	13
151210210	KRÓLEWSKI LAS	Wis³a (2)	1954	3	14
151210210	KRÓLEWSKI LAS	Wis³a (2)	1954	3	15
151210210	KRÓLEWSKI LAS	Wis³a (2)	1954	3	16
151210210	KRÓLEWSKI LAS	Wis³a (2)	1954	3	17
151210210	KRÓLEWSKI LAS	Wis³a (2)	1954	3	18
151210210	KRÓLEWSKI LAS	Wis³a (2)	1954	3	19
151210210	KRÓLEWSKI LAS	Wis³a (2)	1954	3	20
151210210	KRÓLEWSKI LAS	Wis³a (2)	1954	3	21
151210210	KRÓLEWSKI LAS	Wis³a (2)	1954	3	22
151210210	KRÓLEWSKI LAS	Wis³a (2)	1954	3	23
151210210	KRÓLEWSKI LAS	Wis³a (2)	1954	3	24
151210210	KRÓLEWSKI LAS	Wis³a (2)	1954	3	25
151210210	KRÓLEWSKI LAS	Wis³a (2)	1954	3	26
151210210	KRÓLEWSKI LAS	Wis³a (2)	1954	3	27
151210210	KRÓLEWSKI LAS	Wis³a (2)	1954	3	28
151210210	KRÓLEWSKI LAS	Wis³a (2)	1954	3	29
151210210	KRÓLEWSKI LAS	Wis³a (2)	1954	3	30
151210210	KRÓLEWSKI LAS	Wis³a (2)	1954	3	31
151210210	KRÓLEWSKI LAS	Wis³a (2)	1954	4	1
151210210	KRÓLEWSKI LAS	Wis³a (2)	1954	4	2
151210210	KRÓLEWSKI LAS	Wis³a (2)	1954	4	3
151210210	KRÓLEWSKI LAS	Wis³a (2)	1954	4	4
151210210	KRÓLEWSKI LAS	Wis³a (2)	1954	4	5
151210210	KRÓLEWSKI LAS	Wis³a (2)	1954	4	6
151210210	KRÓLEWSKI LAS	Wis³a (2)	1954	4	7
151210210	KRÓLEWSKI LAS	Wis³a (2)	1954	4	8
151210210	KRÓLEWSKI LAS	Wis³a (2)	1954	4	9
151210210	KRÓLEWSKI LAS	Wis³a (2)	1954	4	10
151210210	KRÓLEWSKI LAS	Wis³a (2)	1954	4	11
151210210	KRÓLEWSKI LAS	Wis³a (2)	1954	4	12
151210210	KRÓLEWSKI LAS	Wis³a (2)	1954	4	13
151210210	KRÓLEWSKI LAS	Wis³a (2)	1954	4	14
151210210	KRÓLEWSKI LAS	Wis³a (2)	1954	4	15
151210210	KRÓLEWSKI LAS	Wis³a (2)	1954	4	16
151210210	KRÓLEWSKI LAS	Wis³a (2)	1954	4	17
151210210	KRÓLEWSKI LAS	Wis³a (2)	1954	4	18
151210210	KRÓLEWSKI LAS	Wis³a (2)	1954	4	19
151210210	KRÓLEWSKI LAS	Wis³a (2)	1954	4	20
151210210	KRÓLEWSKI LAS	Wis³a (2)	1954	4	21
151210210	KRÓLEWSKI LAS	Wis³a (2)	1954	4	22
151210210	KRÓLEWSKI LAS	Wis³a (2)	1954	4	23
151210210	KRÓLEWSKI LAS	Wis³a (2)	1954	4	24
151210210	KRÓLEWSKI LAS	Wis³a (2)	1954	4	25
151210210	KRÓLEWSKI LAS	Wis³a (2)	1954	4	26
151210210	KRÓLEWSKI LAS	Wis³a (2)	1954	4	27
151210210	KRÓLEWSKI LAS	Wis³a (2)	1954	4	28
151210210	KRÓLEWSKI LAS	Wis³a (2)	1954	5	1
151210210	KRÓLEWSKI LAS	Wis³a (2)	1954	5	2
151210210	KRÓLEWSKI LAS	Wis³a (2)	1954	5	3
151210210	KRÓLEWSKI LAS	Wis³a (2)	1954	5	4
151210210	KRÓLEWSKI LAS	Wis³a (2)	1954	5	5
151210210	KRÓLEWSKI LAS	Wis³a (2)	1954	5	6
151210210	KRÓLEWSKI LAS	Wis³a (2)	1954	5	7
151210210	KRÓLEWSKI LAS	Wis³a (2)	1954	5	8
151210210	KRÓLEWSKI LAS	Wis³a (2)	1954	5	9
151210210	KRÓLEWSKI LAS	Wis³a (2)	1954	5	10
151210210	KRÓLEWSKI LAS	Wis³a (2)	1954	5	11
151210210	KRÓLEWSKI LAS	Wis³a (2)	1954	5	12
151210210	KRÓLEWSKI LAS	Wis³a (2)	1954	5	13
151210210	KRÓLEWSKI LAS	Wis³a (2)	1954	5	14
151210210	KRÓLEWSKI LAS	Wis³a (2)	1954	5	15
151210210	KRÓLEWSKI LAS	Wis³a (2)	1954	5	16
151210210	KRÓLEWSKI LAS	Wis³a (2)	1954	5	17
151210210	KRÓLEWSKI LAS	Wis³a (2)	1954	5	18
151210210	KRÓLEWSKI LAS	Wis³a (2)	1954	5	19
151210210	KRÓLEWSKI LAS	Wis³a (2)	1954	5	20
151210210	KRÓLEWSKI LAS	Wis³a (2)	1954	5	21
151210210	KRÓLEWSKI LAS	Wis³a (2)	1954	5	22
151210210	KRÓLEWSKI LAS	Wis³a (2)	1954	5	23
151210210	KRÓLEWSKI LAS	Wis³a (2)	1954	5	24
154180150	TCZEW	Wis³a (2)	1954	2	17
154180150	TCZEW	Wis³a (2)	1954	2	18
154180150	TCZEW	Wis³a (2)	1954	2	19
154180150	TCZEW	Wis³a (2)	1954	2	20
154180150	TCZEW	Wis³a (2)	1954	2	21
154180150	TCZEW	Wis³a (2)	1954	2	22
154180150	TCZEW	Wis³a (2)	1954	2	23
154180150	TCZEW	Wis³a (2)	1954	2	24
154180150	TCZEW	Wis³a (2)	1954	2	25
154180150	TCZEW	Wis³a (2)	1954	2	26
154180150	TCZEW	Wis³a (2)	1954	2	27
154180150	TCZEW	Wis³a (2)	1954	2	28
154180150	TCZEW	Wis³a (2)	1954	2	29
154180150	TCZEW	Wis³a (2)	1954	2	30
154180150	TCZEW	Wis³a (2)	1954	2	31
154180150	TCZEW	Wis³a (2)	1954	3	1
154180150	TCZEW	Wis³a (2)	1954	3	2
154180150	TCZEW	Wis³a (2)	1954	3	3
154180150	TCZEW	Wis³a (2)	1954	3	4
154180150	TCZEW	Wis³a (2)	1954	3	5
154180150	TCZEW	Wis³a (2)	1954	3	6
154180150	TCZEW	Wis³a (2)	1954	3	7
154180150	TCZEW	Wis³a (2)	1954	3	8
154180150	TCZEW	Wis³a (2)	1954	3	9
154180150	TCZEW	Wis³a (2)	1954	3	10
154180150	TCZEW	Wis³a (2)	1954	3	11
154180150	TCZEW	Wis³a (2)	1954	3	12
154180150	TCZEW	Wis³a (2)	1954	3	13
154180150	TCZEW	Wis³a (2)	1954	3	14
154180150	TCZEW	Wis³a (2)	1954	3	15
154180150	TCZEW	Wis³a (2)	1954	3	16
154180150	TCZEW	Wis³a (2)	1954	3	17
154180150	TCZEW	Wis³a (2)	1954	3	18
154180150	TCZEW	Wis³a (2)	1954	3	19
154180150	TCZEW	Wis³a (2)	1954	3	20
154180150	TCZEW	Wis³a (2)	1954	3	21
154180150	TCZEW	Wis³a (2)	1954	3	22
154180150	TCZEW	Wis³a (2)	1954	3	23
154180150	TCZEW	Wis³a (2)	1954	3	24
154180150	TCZEW	Wis³a (2)	1954	3	25
154180150	TCZEW	Wis³a (2)	1954	3	26
154180150	TCZEW	Wis³a (2)	1954	3	27
154180150	TCZEW	Wis³a (2)	1954	3	28
154180150	TCZEW	Wis³a (2)	1954	3	29
154180150	TCZEW	Wis³a (2)	1954	3	30
154180150	TCZEW	Wis³a (2)	1954	3	31
154180150	TCZEW	Wis³a (2)	1954	4	1
154180150	TCZEW	Wis³a (2)	1954	4	2
154180150	TCZEW	Wis³a (2)	1954	4	3
154180150	TCZEW	Wis³a (2)	1954	4	4
154180150	TCZEW	Wis³a (2)	1954	4	5
154180150	TCZEW	Wis³a (2)	1954	4	6
154180150	TCZEW	Wis³a (2)	1954	4	7
154180150	TCZEW	Wis³a (2)	1954	4	8
154180150	TCZEW	Wis³a (2)	1954	4	9
154180150	TCZEW	Wis³a (2)	1954	4	10
154180150	TCZEW	Wis³a (2)	1954	4	11
154180150	TCZEW	Wis³a (2)	1954	4	12
154180150	TCZEW	Wis³a (2)	1954	4	13
154180150	TCZEW	Wis³a (2)	1954	4	14
154180150	TCZEW	Wis³a (2)	1954	4	15
154180150	TCZEW	Wis³a (2)	1954	4	16
154180150	TCZEW	Wis³a (2)	1954	4	17
154180150	TCZEW	Wis³a (2)	1954	4	18
154180150	TCZEW	Wis³a (2)	1954	4	19
154180150	TCZEW	Wis³a (2)	1954	4	20
154180150	TCZEW	Wis³a (2)	1954	4	21
154180150	TCZEW	Wis³a (2)	1954	4	22
154180150	TCZEW	Wis³a (2)	1954	4	23
154180150	TCZEW	Wis³a (2)	1954	4	24
154180150	TCZEW	Wis³a (2)	1954	4	25
154180150	TCZEW	Wis³a (2)	1954	4	26
154180150	TCZEW	Wis³a (2)	1954	4	27
154180150	TCZEW	Wis³a (2)	1954	4	28
154180150	TCZEW	Wis³a (2)	1954	5	1
154180150	TCZEW	Wis³a (2)	1954	5	2
154180150	TCZEW	Wis³a (2)	1954	5	3
154180150	TCZEW	Wis³a (2)	1954	5	4
154180150	TCZEW	Wis³a (2)	1954	5	5
154180150	TCZEW	Wis³a (2)	1954	5	6
154180150	TCZEW	Wis³a (2)	1954	5	7
154180150	TCZEW	Wis³a (2)	1954	5	8
154180150	TCZEW	Wis³a (2)	1954	5	9
154180150	TCZEW	Wis³a (2)	1954	5	10
154180150	TCZEW	Wis³a (2)	1954	5	11
154180150	TCZEW	Wis³a (2)	1954	5	12
154180150	TCZEW	Wis³a (2)	1954	5	13
154180150	TCZEW	Wis³a (2)	1954	5	14
154180150	TCZEW	Wis³a (2)	1954	5	15
154180150	TCZEW	Wis³a (2)	1954	5	16
154180150	TCZEW	Wis³a (2)	1954	5	17
154180150	TCZEW	Wis³a (2)	1954	5	18
154180150	TCZEW	Wis³a (2)	1954	5	19
154180150	TCZEW	Wis³a (2)	1954	5	20
154180150	TCZEW	Wis³a (2)	1954	5	21
154180150	TCZEW	Wis³a (2)	1954	5	22
154180150	TCZEW	Wis³a (2)	1954	5	23
154180150	TCZEW	Wis³a (2)	1954	5	24
154180150	TCZEW	Wis³a (2)	1954	5	25
154180150	TCZEW	Wis³a (2)	1954	5	26
150230050	OR£ÓW DREWNIANY	Wolica (2432)	1954	1	1
150230050	OR£ÓW DREWNIANY	Wolica (2432)	1954	1	2
150230050	OR£ÓW DREWNIANY	Wolica (2432)	1954	1	25
150230050	OR£ÓW DREWNIANY	Wolica (2432)	1954	1	26
150230050	OR£ÓW DREWNIANY	Wolica (2432)	1954	1	27
150230050	OR£ÓW DREWNIANY	Wolica (2432)	1954	1	28
150230050	OR£ÓW DREWNIANY	Wolica (2432)	1954	1	29
150230050	OR£ÓW DREWNIANY	Wolica (2432)	1954	1	30
150160180	K£ODZKO	Nysa K³odzka (12)	1955	1	19
150160180	K£ODZKO	Nysa K³odzka (12)	1955	1	20
150160180	K£ODZKO	Nysa K³odzka (12)	1955	1	21
150160180	K£ODZKO	Nysa K³odzka (12)	1955	1	22
150160180	K£ODZKO	Nysa K³odzka (12)	1955	1	23
150160180	K£ODZKO	Nysa K³odzka (12)	1955	1	24
150160180	K£ODZKO	Nysa K³odzka (12)	1955	1	25
150160180	K£ODZKO	Nysa K³odzka (12)	1955	1	26
150160180	K£ODZKO	Nysa K³odzka (12)	1955	1	27
150160180	K£ODZKO	Nysa K³odzka (12)	1955	1	28
150160180	K£ODZKO	Nysa K³odzka (12)	1955	1	29
150160180	K£ODZKO	Nysa K³odzka (12)	1955	2	9
150160180	K£ODZKO	Nysa K³odzka (12)	1955	3	5
150160180	K£ODZKO	Nysa K³odzka (12)	1955	3	6
150160180	K£ODZKO	Nysa K³odzka (12)	1955	3	7
150160180	K£ODZKO	Nysa K³odzka (12)	1955	3	8
150160180	K£ODZKO	Nysa K³odzka (12)	1955	3	9
150160180	K£ODZKO	Nysa K³odzka (12)	1955	3	10
150160180	K£ODZKO	Nysa K³odzka (12)	1955	3	11
150160180	K£ODZKO	Nysa K³odzka (12)	1955	3	12
150160180	K£ODZKO	Nysa K³odzka (12)	1955	3	13
150160180	K£ODZKO	Nysa K³odzka (12)	1955	3	14
150160180	K£ODZKO	Nysa K³odzka (12)	1955	3	18
150160180	K£ODZKO	Nysa K³odzka (12)	1955	3	19
150160180	K£ODZKO	Nysa K³odzka (12)	1955	3	21
150160180	K£ODZKO	Nysa K³odzka (12)	1955	3	22
150160180	K£ODZKO	Nysa K³odzka (12)	1955	3	23
150160180	K£ODZKO	Nysa K³odzka (12)	1955	3	24
150160180	K£ODZKO	Nysa K³odzka (12)	1955	3	25
150160180	K£ODZKO	Nysa K³odzka (12)	1955	3	26
150160180	K£ODZKO	Nysa K³odzka (12)	1955	3	27
150160180	K£ODZKO	Nysa K³odzka (12)	1955	3	28
150160180	K£ODZKO	Nysa K³odzka (12)	1955	3	29
150160180	K£ODZKO	Nysa K³odzka (12)	1955	3	30
150160180	K£ODZKO	Nysa K³odzka (12)	1955	3	31
150160180	K£ODZKO	Nysa K³odzka (12)	1955	4	1
150160180	K£ODZKO	Nysa K³odzka (12)	1955	4	2
150160180	K£ODZKO	Nysa K³odzka (12)	1955	4	13
150160180	K£ODZKO	Nysa K³odzka (12)	1955	4	14
150160180	K£ODZKO	Nysa K³odzka (12)	1955	4	15
150160180	K£ODZKO	Nysa K³odzka (12)	1955	4	16
150160180	K£ODZKO	Nysa K³odzka (12)	1955	4	17
150160180	K£ODZKO	Nysa K³odzka (12)	1955	4	18
150160180	K£ODZKO	Nysa K³odzka (12)	1955	4	20
150160180	K£ODZKO	Nysa K³odzka (12)	1955	4	21
150160180	K£ODZKO	Nysa K³odzka (12)	1955	4	22
150160180	K£ODZKO	Nysa K³odzka (12)	1955	4	23
150160180	K£ODZKO	Nysa K³odzka (12)	1955	4	24
150160180	K£ODZKO	Nysa K³odzka (12)	1955	4	25
150160180	K£ODZKO	Nysa K³odzka (12)	1955	4	26
150160180	K£ODZKO	Nysa K³odzka (12)	1955	4	27
150160180	K£ODZKO	Nysa K³odzka (12)	1955	4	28
150160180	K£ODZKO	Nysa K³odzka (12)	1955	5	1
150160180	K£ODZKO	Nysa K³odzka (12)	1955	5	2
150160180	K£ODZKO	Nysa K³odzka (12)	1955	5	3
150160180	K£ODZKO	Nysa K³odzka (12)	1955	5	4
150160180	K£ODZKO	Nysa K³odzka (12)	1955	5	5
150160180	K£ODZKO	Nysa K³odzka (12)	1955	5	6
150160180	K£ODZKO	Nysa K³odzka (12)	1955	5	7
150160180	K£ODZKO	Nysa K³odzka (12)	1955	5	8
150160180	K£ODZKO	Nysa K³odzka (12)	1955	5	9
150160180	K£ODZKO	Nysa K³odzka (12)	1955	5	10
150160180	K£ODZKO	Nysa K³odzka (12)	1955	5	11
150160180	K£ODZKO	Nysa K³odzka (12)	1955	5	12
150160180	K£ODZKO	Nysa K³odzka (12)	1955	5	13
150160180	K£ODZKO	Nysa K³odzka (12)	1955	5	14
150160180	K£ODZKO	Nysa K³odzka (12)	1955	5	15
150160180	K£ODZKO	Nysa K³odzka (12)	1955	5	16
150160180	K£ODZKO	Nysa K³odzka (12)	1955	5	17
150160180	K£ODZKO	Nysa K³odzka (12)	1955	5	18
150160180	K£ODZKO	Nysa K³odzka (12)	1955	5	19
150160180	K£ODZKO	Nysa K³odzka (12)	1955	5	20
150160180	K£ODZKO	Nysa K³odzka (12)	1955	5	21
150160180	K£ODZKO	Nysa K³odzka (12)	1955	5	22
150160180	K£ODZKO	Nysa K³odzka (12)	1955	5	23
151170100	MICHALICE	Widawa (136)	1955	1	19
151170100	MICHALICE	Widawa (136)	1955	1	20
151170100	MICHALICE	Widawa (136)	1955	1	21
151170100	MICHALICE	Widawa (136)	1955	1	22
151170100	MICHALICE	Widawa (136)	1955	1	23
151170100	MICHALICE	Widawa (136)	1955	1	24
151170100	MICHALICE	Widawa (136)	1955	1	25
151170100	MICHALICE	Widawa (136)	1955	1	26
151170100	MICHALICE	Widawa (136)	1955	1	27
151170100	MICHALICE	Widawa (136)	1955	1	28
151170100	MICHALICE	Widawa (136)	1955	1	29
151170100	MICHALICE	Widawa (136)	1955	3	1
151170100	MICHALICE	Widawa (136)	1955	3	2
151170100	MICHALICE	Widawa (136)	1955	3	3
151170100	MICHALICE	Widawa (136)	1955	3	4
151170100	MICHALICE	Widawa (136)	1955	3	5
151170100	MICHALICE	Widawa (136)	1955	3	6
151170100	MICHALICE	Widawa (136)	1955	3	7
151170100	MICHALICE	Widawa (136)	1955	3	8
151170100	MICHALICE	Widawa (136)	1955	3	9
151170100	MICHALICE	Widawa (136)	1955	3	10
151170100	MICHALICE	Widawa (136)	1955	3	11
151170100	MICHALICE	Widawa (136)	1955	3	12
151170100	MICHALICE	Widawa (136)	1955	3	13
151170100	MICHALICE	Widawa (136)	1955	3	14
151170100	MICHALICE	Widawa (136)	1955	3	15
151170100	MICHALICE	Widawa (136)	1955	3	16
151170100	MICHALICE	Widawa (136)	1955	3	17
151170100	MICHALICE	Widawa (136)	1955	3	18
151170100	MICHALICE	Widawa (136)	1955	3	19
151170100	MICHALICE	Widawa (136)	1955	3	20
151170100	MICHALICE	Widawa (136)	1955	3	21
151170100	MICHALICE	Widawa (136)	1955	3	22
151170100	MICHALICE	Widawa (136)	1955	3	23
151170100	MICHALICE	Widawa (136)	1955	3	24
151170100	MICHALICE	Widawa (136)	1955	3	25
151170100	MICHALICE	Widawa (136)	1955	3	26
151170100	MICHALICE	Widawa (136)	1955	3	27
151170100	MICHALICE	Widawa (136)	1955	3	28
151170100	MICHALICE	Widawa (136)	1955	3	29
151170100	MICHALICE	Widawa (136)	1955	3	30
151170100	MICHALICE	Widawa (136)	1955	3	31
151170100	MICHALICE	Widawa (136)	1955	4	1
151170100	MICHALICE	Widawa (136)	1955	4	2
151170100	MICHALICE	Widawa (136)	1955	4	3
151170100	MICHALICE	Widawa (136)	1955	4	4
151170100	MICHALICE	Widawa (136)	1955	4	5
151170100	MICHALICE	Widawa (136)	1955	4	6
151170100	MICHALICE	Widawa (136)	1955	4	7
151170100	MICHALICE	Widawa (136)	1955	4	8
151170100	MICHALICE	Widawa (136)	1955	4	9
151170100	MICHALICE	Widawa (136)	1955	4	10
151170100	MICHALICE	Widawa (136)	1955	4	11
151170100	MICHALICE	Widawa (136)	1955	4	12
151170100	MICHALICE	Widawa (136)	1955	4	13
151170100	MICHALICE	Widawa (136)	1955	4	14
151170100	MICHALICE	Widawa (136)	1955	4	15
151170100	MICHALICE	Widawa (136)	1955	4	16
151170100	MICHALICE	Widawa (136)	1955	4	17
151170100	MICHALICE	Widawa (136)	1955	4	18
151170100	MICHALICE	Widawa (136)	1955	4	19
151170100	MICHALICE	Widawa (136)	1955	4	21
151170100	MICHALICE	Widawa (136)	1955	4	22
151170100	MICHALICE	Widawa (136)	1955	4	23
151170100	MICHALICE	Widawa (136)	1955	4	24
151170100	MICHALICE	Widawa (136)	1955	4	25
151170100	MICHALICE	Widawa (136)	1955	4	26
151170100	MICHALICE	Widawa (136)	1955	4	27
151170100	MICHALICE	Widawa (136)	1955	4	28
151170100	MICHALICE	Widawa (136)	1955	5	1
151170100	MICHALICE	Widawa (136)	1955	5	2
151170100	MICHALICE	Widawa (136)	1955	5	3
151170100	MICHALICE	Widawa (136)	1955	5	4
151170100	MICHALICE	Widawa (136)	1955	5	5
151170100	MICHALICE	Widawa (136)	1955	5	6
151170100	MICHALICE	Widawa (136)	1955	5	7
151170100	MICHALICE	Widawa (136)	1955	5	8
151170100	MICHALICE	Widawa (136)	1955	5	9
151170100	MICHALICE	Widawa (136)	1955	5	10
151170100	MICHALICE	Widawa (136)	1955	5	11
151170100	MICHALICE	Widawa (136)	1955	5	12
151170100	MICHALICE	Widawa (136)	1955	5	13
151170100	MICHALICE	Widawa (136)	1955	5	14
151170100	MICHALICE	Widawa (136)	1955	5	15
151170100	MICHALICE	Widawa (136)	1955	5	16
151170100	MICHALICE	Widawa (136)	1955	5	17
151170100	MICHALICE	Widawa (136)	1955	5	18
150210180	ANNOPOL	Wis³a (2)	1955	1	22
150210180	ANNOPOL	Wis³a (2)	1955	1	23
150210180	ANNOPOL	Wis³a (2)	1955	1	24
150210180	ANNOPOL	Wis³a (2)	1955	1	25
150210180	ANNOPOL	Wis³a (2)	1955	1	26
150210180	ANNOPOL	Wis³a (2)	1955	1	27
150210180	ANNOPOL	Wis³a (2)	1955	1	28
150210180	ANNOPOL	Wis³a (2)	1955	1	29
150210180	ANNOPOL	Wis³a (2)	1955	3	1
150210180	ANNOPOL	Wis³a (2)	1955	3	2
150210180	ANNOPOL	Wis³a (2)	1955	3	3
150210180	ANNOPOL	Wis³a (2)	1955	3	4
150210180	ANNOPOL	Wis³a (2)	1955	3	5
150210180	ANNOPOL	Wis³a (2)	1955	3	6
150210180	ANNOPOL	Wis³a (2)	1955	3	7
150210180	ANNOPOL	Wis³a (2)	1955	3	8
150210180	ANNOPOL	Wis³a (2)	1955	3	9
150210180	ANNOPOL	Wis³a (2)	1955	3	10
150210180	ANNOPOL	Wis³a (2)	1955	3	11
150210180	ANNOPOL	Wis³a (2)	1955	3	12
150210180	ANNOPOL	Wis³a (2)	1955	3	13
150210180	ANNOPOL	Wis³a (2)	1955	3	14
150210180	ANNOPOL	Wis³a (2)	1955	3	15
150210180	ANNOPOL	Wis³a (2)	1955	3	16
150210180	ANNOPOL	Wis³a (2)	1955	3	17
150210180	ANNOPOL	Wis³a (2)	1955	3	18
150210180	ANNOPOL	Wis³a (2)	1955	3	19
150210180	ANNOPOL	Wis³a (2)	1955	3	20
150210180	ANNOPOL	Wis³a (2)	1955	3	21
150210180	ANNOPOL	Wis³a (2)	1955	3	22
150210180	ANNOPOL	Wis³a (2)	1955	3	23
150210180	ANNOPOL	Wis³a (2)	1955	3	25
150210180	ANNOPOL	Wis³a (2)	1955	3	26
150210180	ANNOPOL	Wis³a (2)	1955	3	27
150210180	ANNOPOL	Wis³a (2)	1955	3	28
150210180	ANNOPOL	Wis³a (2)	1955	3	29
150210180	ANNOPOL	Wis³a (2)	1955	3	30
150210180	ANNOPOL	Wis³a (2)	1955	3	31
150210180	ANNOPOL	Wis³a (2)	1955	4	1
150210180	ANNOPOL	Wis³a (2)	1955	4	2
150210180	ANNOPOL	Wis³a (2)	1955	4	3
150210180	ANNOPOL	Wis³a (2)	1955	4	4
150210180	ANNOPOL	Wis³a (2)	1955	4	5
150210180	ANNOPOL	Wis³a (2)	1955	4	6
150210180	ANNOPOL	Wis³a (2)	1955	4	7
150210180	ANNOPOL	Wis³a (2)	1955	4	8
150210180	ANNOPOL	Wis³a (2)	1955	4	9
150210180	ANNOPOL	Wis³a (2)	1955	4	10
150210180	ANNOPOL	Wis³a (2)	1955	4	11
150210180	ANNOPOL	Wis³a (2)	1955	4	12
150210180	ANNOPOL	Wis³a (2)	1955	4	15
150210180	ANNOPOL	Wis³a (2)	1955	4	16
150210180	ANNOPOL	Wis³a (2)	1955	4	17
150210180	ANNOPOL	Wis³a (2)	1955	4	18
150210180	ANNOPOL	Wis³a (2)	1955	4	19
150210180	ANNOPOL	Wis³a (2)	1955	4	20
150210180	ANNOPOL	Wis³a (2)	1955	4	21
150210180	ANNOPOL	Wis³a (2)	1955	4	22
150210180	ANNOPOL	Wis³a (2)	1955	4	23
150210180	ANNOPOL	Wis³a (2)	1955	4	24
150210180	ANNOPOL	Wis³a (2)	1955	4	25
150210180	ANNOPOL	Wis³a (2)	1955	4	26
150210180	ANNOPOL	Wis³a (2)	1955	4	27
150210180	ANNOPOL	Wis³a (2)	1955	4	28
150210180	ANNOPOL	Wis³a (2)	1955	5	1
150210180	ANNOPOL	Wis³a (2)	1955	5	2
150210180	ANNOPOL	Wis³a (2)	1955	5	3
150210180	ANNOPOL	Wis³a (2)	1955	5	4
150210180	ANNOPOL	Wis³a (2)	1955	5	5
150210180	ANNOPOL	Wis³a (2)	1955	5	6
150210180	ANNOPOL	Wis³a (2)	1955	5	7
150210180	ANNOPOL	Wis³a (2)	1955	5	8
150210180	ANNOPOL	Wis³a (2)	1955	5	9
150210180	ANNOPOL	Wis³a (2)	1955	5	10
150210180	ANNOPOL	Wis³a (2)	1955	5	11
150210180	ANNOPOL	Wis³a (2)	1955	5	12
150210180	ANNOPOL	Wis³a (2)	1955	5	13
150210180	ANNOPOL	Wis³a (2)	1955	5	14
150210180	ANNOPOL	Wis³a (2)	1955	5	15
150210180	ANNOPOL	Wis³a (2)	1955	5	16
150210180	ANNOPOL	Wis³a (2)	1955	5	17
150210180	ANNOPOL	Wis³a (2)	1955	5	18
150210180	ANNOPOL	Wis³a (2)	1955	5	19
150210180	ANNOPOL	Wis³a (2)	1955	5	20
150210180	ANNOPOL	Wis³a (2)	1955	5	21
150210180	ANNOPOL	Wis³a (2)	1955	5	22
150210180	ANNOPOL	Wis³a (2)	1955	5	23
150210180	ANNOPOL	Wis³a (2)	1955	5	24
151210120	DÊBLIN	Wis³a (2)	1955	1	22
151210120	DÊBLIN	Wis³a (2)	1955	1	23
151210120	DÊBLIN	Wis³a (2)	1955	1	24
151210120	DÊBLIN	Wis³a (2)	1955	1	25
151210120	DÊBLIN	Wis³a (2)	1955	1	26
151210120	DÊBLIN	Wis³a (2)	1955	1	27
151210120	DÊBLIN	Wis³a (2)	1955	1	28
151210120	DÊBLIN	Wis³a (2)	1955	1	29
151210120	DÊBLIN	Wis³a (2)	1955	1	30
151210120	DÊBLIN	Wis³a (2)	1955	2	1
151210120	DÊBLIN	Wis³a (2)	1955	3	1
151210120	DÊBLIN	Wis³a (2)	1955	3	3
151210120	DÊBLIN	Wis³a (2)	1955	3	4
151210120	DÊBLIN	Wis³a (2)	1955	3	5
151210120	DÊBLIN	Wis³a (2)	1955	3	6
151210120	DÊBLIN	Wis³a (2)	1955	3	7
151210120	DÊBLIN	Wis³a (2)	1955	3	8
151210120	DÊBLIN	Wis³a (2)	1955	3	9
151210120	DÊBLIN	Wis³a (2)	1955	3	10
151210120	DÊBLIN	Wis³a (2)	1955	3	11
151210120	DÊBLIN	Wis³a (2)	1955	3	12
151210120	DÊBLIN	Wis³a (2)	1955	3	13
151210120	DÊBLIN	Wis³a (2)	1955	3	14
151210120	DÊBLIN	Wis³a (2)	1955	3	15
151210120	DÊBLIN	Wis³a (2)	1955	3	16
151210120	DÊBLIN	Wis³a (2)	1955	3	17
151210120	DÊBLIN	Wis³a (2)	1955	3	18
151210120	DÊBLIN	Wis³a (2)	1955	3	19
151210120	DÊBLIN	Wis³a (2)	1955	3	20
151210120	DÊBLIN	Wis³a (2)	1955	3	21
151210120	DÊBLIN	Wis³a (2)	1955	3	22
151210120	DÊBLIN	Wis³a (2)	1955	3	23
151210120	DÊBLIN	Wis³a (2)	1955	3	24
151210120	DÊBLIN	Wis³a (2)	1955	3	25
151210120	DÊBLIN	Wis³a (2)	1955	3	26
151210120	DÊBLIN	Wis³a (2)	1955	3	27
151210120	DÊBLIN	Wis³a (2)	1955	3	28
151210120	DÊBLIN	Wis³a (2)	1955	3	29
151210120	DÊBLIN	Wis³a (2)	1955	3	30
151210120	DÊBLIN	Wis³a (2)	1955	3	31
151210120	DÊBLIN	Wis³a (2)	1955	4	1
151210120	DÊBLIN	Wis³a (2)	1955	4	2
151210120	DÊBLIN	Wis³a (2)	1955	4	3
151210120	DÊBLIN	Wis³a (2)	1955	4	4
151210120	DÊBLIN	Wis³a (2)	1955	4	5
151210120	DÊBLIN	Wis³a (2)	1955	4	6
151210120	DÊBLIN	Wis³a (2)	1955	4	7
151210120	DÊBLIN	Wis³a (2)	1955	4	8
151210120	DÊBLIN	Wis³a (2)	1955	4	9
151210120	DÊBLIN	Wis³a (2)	1955	4	10
151210120	DÊBLIN	Wis³a (2)	1955	4	11
151210120	DÊBLIN	Wis³a (2)	1955	4	12
151210120	DÊBLIN	Wis³a (2)	1955	4	13
151210120	DÊBLIN	Wis³a (2)	1955	4	14
151210120	DÊBLIN	Wis³a (2)	1955	4	15
151210120	DÊBLIN	Wis³a (2)	1955	4	16
151210120	DÊBLIN	Wis³a (2)	1955	4	17
151210120	DÊBLIN	Wis³a (2)	1955	4	18
151210120	DÊBLIN	Wis³a (2)	1955	4	19
151210120	DÊBLIN	Wis³a (2)	1955	4	20
151210120	DÊBLIN	Wis³a (2)	1955	4	21
151210120	DÊBLIN	Wis³a (2)	1955	4	22
151210120	DÊBLIN	Wis³a (2)	1955	4	23
151210120	DÊBLIN	Wis³a (2)	1955	4	24
151210120	DÊBLIN	Wis³a (2)	1955	4	25
151210120	DÊBLIN	Wis³a (2)	1955	4	26
151210120	DÊBLIN	Wis³a (2)	1955	4	27
151210120	DÊBLIN	Wis³a (2)	1955	4	28
151210120	DÊBLIN	Wis³a (2)	1955	5	1
151210120	DÊBLIN	Wis³a (2)	1955	5	2
151210120	DÊBLIN	Wis³a (2)	1955	5	3
151210120	DÊBLIN	Wis³a (2)	1955	5	4
151210120	DÊBLIN	Wis³a (2)	1955	5	5
151210120	DÊBLIN	Wis³a (2)	1955	5	6
151210120	DÊBLIN	Wis³a (2)	1955	5	7
151210120	DÊBLIN	Wis³a (2)	1955	5	8
151210120	DÊBLIN	Wis³a (2)	1955	5	9
151210120	DÊBLIN	Wis³a (2)	1955	5	10
151210120	DÊBLIN	Wis³a (2)	1955	5	11
151210120	DÊBLIN	Wis³a (2)	1955	5	12
151210120	DÊBLIN	Wis³a (2)	1955	5	13
151210120	DÊBLIN	Wis³a (2)	1955	5	14
151210120	DÊBLIN	Wis³a (2)	1955	5	15
151210120	DÊBLIN	Wis³a (2)	1955	5	16
151210120	DÊBLIN	Wis³a (2)	1955	5	17
151210120	DÊBLIN	Wis³a (2)	1955	5	18
151210120	DÊBLIN	Wis³a (2)	1955	5	19
151210120	DÊBLIN	Wis³a (2)	1955	5	20
151210120	DÊBLIN	Wis³a (2)	1955	5	21
151210120	DÊBLIN	Wis³a (2)	1955	5	22
151210120	DÊBLIN	Wis³a (2)	1955	5	23
151210120	DÊBLIN	Wis³a (2)	1955	5	24
151210120	DÊBLIN	Wis³a (2)	1955	5	25
151210120	DÊBLIN	Wis³a (2)	1955	5	26
151210120	DÊBLIN	Wis³a (2)	1955	5	27
151210210	KRÓLEWSKI LAS	Wis³a (2)	1955	1	21
151210210	KRÓLEWSKI LAS	Wis³a (2)	1955	1	22
151210210	KRÓLEWSKI LAS	Wis³a (2)	1955	1	23
151210210	KRÓLEWSKI LAS	Wis³a (2)	1955	1	24
151210210	KRÓLEWSKI LAS	Wis³a (2)	1955	1	25
151210210	KRÓLEWSKI LAS	Wis³a (2)	1955	1	26
151210210	KRÓLEWSKI LAS	Wis³a (2)	1955	1	27
151210210	KRÓLEWSKI LAS	Wis³a (2)	1955	1	28
151210210	KRÓLEWSKI LAS	Wis³a (2)	1955	1	29
151210210	KRÓLEWSKI LAS	Wis³a (2)	1955	1	30
151210210	KRÓLEWSKI LAS	Wis³a (2)	1955	2	1
151210210	KRÓLEWSKI LAS	Wis³a (2)	1955	2	2
151210210	KRÓLEWSKI LAS	Wis³a (2)	1955	2	3
151210210	KRÓLEWSKI LAS	Wis³a (2)	1955	3	1
151210210	KRÓLEWSKI LAS	Wis³a (2)	1955	3	2
151210210	KRÓLEWSKI LAS	Wis³a (2)	1955	3	3
151210210	KRÓLEWSKI LAS	Wis³a (2)	1955	3	4
151210210	KRÓLEWSKI LAS	Wis³a (2)	1955	3	5
151210210	KRÓLEWSKI LAS	Wis³a (2)	1955	3	6
151210210	KRÓLEWSKI LAS	Wis³a (2)	1955	3	7
151210210	KRÓLEWSKI LAS	Wis³a (2)	1955	3	8
151210210	KRÓLEWSKI LAS	Wis³a (2)	1955	3	9
151210210	KRÓLEWSKI LAS	Wis³a (2)	1955	3	10
151210210	KRÓLEWSKI LAS	Wis³a (2)	1955	3	11
151210210	KRÓLEWSKI LAS	Wis³a (2)	1955	3	12
151210210	KRÓLEWSKI LAS	Wis³a (2)	1955	3	13
151210210	KRÓLEWSKI LAS	Wis³a (2)	1955	3	14
151210210	KRÓLEWSKI LAS	Wis³a (2)	1955	3	15
151210210	KRÓLEWSKI LAS	Wis³a (2)	1955	3	16
151210210	KRÓLEWSKI LAS	Wis³a (2)	1955	3	17
151210210	KRÓLEWSKI LAS	Wis³a (2)	1955	3	18
151210210	KRÓLEWSKI LAS	Wis³a (2)	1955	3	19
151210210	KRÓLEWSKI LAS	Wis³a (2)	1955	3	20
151210210	KRÓLEWSKI LAS	Wis³a (2)	1955	3	21
151210210	KRÓLEWSKI LAS	Wis³a (2)	1955	3	22
151210210	KRÓLEWSKI LAS	Wis³a (2)	1955	3	23
151210210	KRÓLEWSKI LAS	Wis³a (2)	1955	3	24
151210210	KRÓLEWSKI LAS	Wis³a (2)	1955	3	25
151210210	KRÓLEWSKI LAS	Wis³a (2)	1955	3	26
151210210	KRÓLEWSKI LAS	Wis³a (2)	1955	3	27
151210210	KRÓLEWSKI LAS	Wis³a (2)	1955	3	28
151210210	KRÓLEWSKI LAS	Wis³a (2)	1955	3	29
151210210	KRÓLEWSKI LAS	Wis³a (2)	1955	3	30
151210210	KRÓLEWSKI LAS	Wis³a (2)	1955	3	31
151210210	KRÓLEWSKI LAS	Wis³a (2)	1955	4	1
151210210	KRÓLEWSKI LAS	Wis³a (2)	1955	4	2
151210210	KRÓLEWSKI LAS	Wis³a (2)	1955	4	3
151210210	KRÓLEWSKI LAS	Wis³a (2)	1955	4	4
151210210	KRÓLEWSKI LAS	Wis³a (2)	1955	4	5
151210210	KRÓLEWSKI LAS	Wis³a (2)	1955	4	6
151210210	KRÓLEWSKI LAS	Wis³a (2)	1955	4	7
151210210	KRÓLEWSKI LAS	Wis³a (2)	1955	4	8
151210210	KRÓLEWSKI LAS	Wis³a (2)	1955	4	9
151210210	KRÓLEWSKI LAS	Wis³a (2)	1955	4	10
151210210	KRÓLEWSKI LAS	Wis³a (2)	1955	4	11
151210210	KRÓLEWSKI LAS	Wis³a (2)	1955	4	12
151210210	KRÓLEWSKI LAS	Wis³a (2)	1955	4	13
151210210	KRÓLEWSKI LAS	Wis³a (2)	1955	4	14
151210210	KRÓLEWSKI LAS	Wis³a (2)	1955	4	15
151210210	KRÓLEWSKI LAS	Wis³a (2)	1955	4	16
151210210	KRÓLEWSKI LAS	Wis³a (2)	1955	4	17
151210210	KRÓLEWSKI LAS	Wis³a (2)	1955	4	18
151210210	KRÓLEWSKI LAS	Wis³a (2)	1955	4	19
151210210	KRÓLEWSKI LAS	Wis³a (2)	1955	4	20
151210210	KRÓLEWSKI LAS	Wis³a (2)	1955	4	21
151210210	KRÓLEWSKI LAS	Wis³a (2)	1955	4	22
151210210	KRÓLEWSKI LAS	Wis³a (2)	1955	4	23
151210210	KRÓLEWSKI LAS	Wis³a (2)	1955	4	24
151210210	KRÓLEWSKI LAS	Wis³a (2)	1955	4	25
151210210	KRÓLEWSKI LAS	Wis³a (2)	1955	4	26
151210210	KRÓLEWSKI LAS	Wis³a (2)	1955	4	27
151210210	KRÓLEWSKI LAS	Wis³a (2)	1955	4	28
151210210	KRÓLEWSKI LAS	Wis³a (2)	1955	5	1
151210210	KRÓLEWSKI LAS	Wis³a (2)	1955	5	2
151210210	KRÓLEWSKI LAS	Wis³a (2)	1955	5	3
151210210	KRÓLEWSKI LAS	Wis³a (2)	1955	5	4
151210210	KRÓLEWSKI LAS	Wis³a (2)	1955	5	5
151210210	KRÓLEWSKI LAS	Wis³a (2)	1955	5	6
151210210	KRÓLEWSKI LAS	Wis³a (2)	1955	5	7
151210210	KRÓLEWSKI LAS	Wis³a (2)	1955	5	8
151210210	KRÓLEWSKI LAS	Wis³a (2)	1955	5	9
151210210	KRÓLEWSKI LAS	Wis³a (2)	1955	5	10
151210210	KRÓLEWSKI LAS	Wis³a (2)	1955	5	11
151210210	KRÓLEWSKI LAS	Wis³a (2)	1955	5	12
151210210	KRÓLEWSKI LAS	Wis³a (2)	1955	5	13
151210210	KRÓLEWSKI LAS	Wis³a (2)	1955	5	14
151210210	KRÓLEWSKI LAS	Wis³a (2)	1955	5	15
151210210	KRÓLEWSKI LAS	Wis³a (2)	1955	5	16
151210210	KRÓLEWSKI LAS	Wis³a (2)	1955	5	17
151210210	KRÓLEWSKI LAS	Wis³a (2)	1955	5	18
151210210	KRÓLEWSKI LAS	Wis³a (2)	1955	5	19
151210210	KRÓLEWSKI LAS	Wis³a (2)	1955	5	20
151210210	KRÓLEWSKI LAS	Wis³a (2)	1955	5	21
151210210	KRÓLEWSKI LAS	Wis³a (2)	1955	5	22
151210210	KRÓLEWSKI LAS	Wis³a (2)	1955	5	23
151210210	KRÓLEWSKI LAS	Wis³a (2)	1955	5	24
151210210	KRÓLEWSKI LAS	Wis³a (2)	1955	5	25
151210210	KRÓLEWSKI LAS	Wis³a (2)	1955	5	26
151210210	KRÓLEWSKI LAS	Wis³a (2)	1955	5	27
154180150	TCZEW	Wis³a (2)	1955	1	24
154180150	TCZEW	Wis³a (2)	1955	1	25
154180150	TCZEW	Wis³a (2)	1955	1	26
154180150	TCZEW	Wis³a (2)	1955	1	27
154180150	TCZEW	Wis³a (2)	1955	1	28
154180150	TCZEW	Wis³a (2)	1955	1	29
154180150	TCZEW	Wis³a (2)	1955	1	30
154180150	TCZEW	Wis³a (2)	1955	3	2
154180150	TCZEW	Wis³a (2)	1955	3	3
154180150	TCZEW	Wis³a (2)	1955	3	4
154180150	TCZEW	Wis³a (2)	1955	3	5
154180150	TCZEW	Wis³a (2)	1955	3	6
154180150	TCZEW	Wis³a (2)	1955	3	7
154180150	TCZEW	Wis³a (2)	1955	3	8
154180150	TCZEW	Wis³a (2)	1955	3	9
154180150	TCZEW	Wis³a (2)	1955	3	10
154180150	TCZEW	Wis³a (2)	1955	3	11
154180150	TCZEW	Wis³a (2)	1955	3	12
154180150	TCZEW	Wis³a (2)	1955	3	13
154180150	TCZEW	Wis³a (2)	1955	3	14
154180150	TCZEW	Wis³a (2)	1955	3	15
154180150	TCZEW	Wis³a (2)	1955	3	16
154180150	TCZEW	Wis³a (2)	1955	3	17
154180150	TCZEW	Wis³a (2)	1955	3	18
154180150	TCZEW	Wis³a (2)	1955	3	19
154180150	TCZEW	Wis³a (2)	1955	3	20
154180150	TCZEW	Wis³a (2)	1955	3	21
154180150	TCZEW	Wis³a (2)	1955	3	22
154180150	TCZEW	Wis³a (2)	1955	3	23
154180150	TCZEW	Wis³a (2)	1955	3	24
154180150	TCZEW	Wis³a (2)	1955	3	25
154180150	TCZEW	Wis³a (2)	1955	3	26
154180150	TCZEW	Wis³a (2)	1955	3	27
154180150	TCZEW	Wis³a (2)	1955	3	28
154180150	TCZEW	Wis³a (2)	1955	3	29
154180150	TCZEW	Wis³a (2)	1955	3	30
154180150	TCZEW	Wis³a (2)	1955	3	31
154180150	TCZEW	Wis³a (2)	1955	4	1
154180150	TCZEW	Wis³a (2)	1955	4	2
154180150	TCZEW	Wis³a (2)	1955	4	3
154180150	TCZEW	Wis³a (2)	1955	4	4
154180150	TCZEW	Wis³a (2)	1955	4	5
154180150	TCZEW	Wis³a (2)	1955	4	6
154180150	TCZEW	Wis³a (2)	1955	4	7
154180150	TCZEW	Wis³a (2)	1955	4	8
[truncated: 998,000+ more rows]
